# Supplementary material for: Cybersecurity in Healthcare: A Systematic Review and Narrative Analysis
Source: Appl Clin Inform. 2026 May 13;17(2):315–28. doi: 10.1055/a-2865-4206 (PMC13287950; doi:10.1055/a-2865-4206)
Supplement: Supplementary file 1 — Supplementary Material [file 10-1055-a-2865-4206_28736253.xlsx]

## Sheet: Google Scholar
	Date of pub	Authors	Study title	Journal	Impact Factor	Study Design	Key Terms	Experimental Intervention	Results	Observations / Keep
										CSK		DD		RS
1	2024	Rahim MJ, Rahim MII, Afroz A, Akinola O.	Cybersecurity Threats in Healthcare IT: Challenges, Risks, and Mitigation Strategies	Journal of Artificial Intelligence General science	0	grey literature	Cybersecurity Healthcare IT Data breaches Ransomware Electronic Health Records (EHRs) Internet of Medical Things (IoMT) multi-factor authentication Telemedicine Artificial Intelligence in cybersecurity	none
2	2024	Debrovolska et al	Health Security and Cybersecurity: Analysis of Interdependencies	Health economics and management review	0	AI	cybersecurity, Global Cybersecurity Index, Global Health Security Index, health system, public health	economic and mathematical modeling	The strongest correlations are observed between the integral values of these indexes, as well as between pairs of subindexes: 1) Legal Measures (GHSI component) and Prevention (GCSI component); 2) Technical Measures (GHSI component) and Detection and Reporting (GCSI component).
3	2024	Triplett	Cybersecurity Vulnerabilities in Healthcare: A Threat to Patient Security	Cybersecurity and Innovative Technology Journal	0	qualitative	Cybersecurity; Confidential Data; Cyberattacks; Healthcare; Ransomware	Delphi
4	2024	Hasegawa K, O’Brien N, Prendergast M, Ajah CA, Neves AL, Ghafur S.	Cybersecurity Interventions in Health Care Organizations in Low- and Middle-Income Countries: Scoping Review	Journal of Medical Internet Research	5.8	Scoping Review	computer security (12); internet security (2); network security (2); digital health (2104); digital health technology (39); cybersecurity (30); health data (100); global health (95); security (70); data science (82); LMIC (35); low income (42); low resource (7); scoping review (305); review methodology (80); implementation (480); barrier (95); facilitator (15)	none
5	2024	Burrell DN.	Understanding Healthcare Cybersecurity Risk Management Complexity	Land Forces Academy Review	0	grey literature	risk management complexity, healthcare cybersecurity, critical infrastructure protection, health administration, public health	none
6	2024	Joshi H.	Navigating the landscape of informatics projects in healthcare: Challenges, solutions, and future directions	International Journal of Academic Health and Medical Research	0	grey literature	Healthcare Informatics, Interoperability, Data Security, User Acceptance, Financial Strategies, Technology Adoption, Informatics Projects	none
7	2024	Salama R, Altrjman C, Al-Turjman F.	Healthcare cybersecurity challenges: a look at current and future trends.	Computational Intelligence and Blockchain in Complex Systems	0	grey literature	Healthcare challenges cybersecurity	none
8	1950	von Bertalanffy L.	The Theory of Open Systems in Physics and Biology	Science	44.8
9	1968	von Bertalanffy L.	General System Theory: Foundations, Development, Applications.	book	0
10	2010	Hammond D.	The Science of Synthesis: Exploring the Social Implications of General Systems Theory	book	0
11			Mitigating Vulnerabilities in Infusion Pumps	website	0
12	1958	Fiedlere, F.	Leader attitudes and group effectiveness ; final report of ONR project	book
				Academy of Management Journal	9.5	subscription only, no fees
				Academy of Management Perspectives	7.2	subscription only, no fees
				JAMIA	4.7	print and Internet only, no fees
				Journal of Medical Systems	3.5	hybrid OA
				International Journal of Medical Informatics	3.7	hybrid OA, print and Internet, no fees
						MeSH terms	cybersecurity	=	computer security
							Internet of things	=	Internet of things
							informatics	=	medical informatics
							risk management	=	risk management	may not work for us
							digital health	=	informatics	already covered
							biometric identification	=	biometric identification	under "security measures"
							security measures	=	security measures
							health information system	=	health information system	already covered under medical informatics
									healthcare AND ("computer security" OR "internet of things" OR "medical informatics") AND cybersecurity

## Sheet: Filter Articles
					No filters	Exclude MEDLINE	Date range 2015-2025	# Excluded from date filter	Full-text, research, English	# Excluded from other filters
				PubMed	278		269	9	11	258
									Academic journals, exclude MEDLINE, and duplicates
				CINAHL Ultimate	97	75	74	23	33	41
									Research articles, exclude MEDLINE by using "AND [embase]/lim" OR "NOT [medline]/lim"
				ScienceDirect	1314	1313	1308	6	35	1273
									Articles, Exclude reviews, exclude proceedings, exclude MEDLINE
				Web of Science	31	29	29	2	8	21
					1720	1417	1680	40	87	1593
						303
						303 duplicates			Retrieved for Screening

## Sheet: Abstract screening
							Screening (Keep=1,reject=0)			Notes about rejection	Consensus Meeting Number One (1/0)	Rejection reason: D=Duplicate, NJ=non-journal, E=Editorial, P=Protocol, C=Conference, B=Book, R=Review, M=Model, NO=No Outcomes reported, NG=Not Germane	DD1/CSK0	DD1/CSK1	DD0/CSK0	DD0/CSK1	CSK1/RS0	CSK1/RS1	CSK0/RS0	CSK0/RS1	DD1/RS0	DD1/RS1	DD0/RS0	DD0/RS1	Comments
	Dabase Source	Date of pub	Authors	Study title	Journal	Reason for Rejection	DD	CSK	RS	Which inclusion criteria does it not meet? (prevention, detection, notification)
1	CINAHL Ultimate	2024	Gresko, Josephine M. ; Fink III, Joseph L.	Consequences of the Change Healthcare Cyberattack Continue: Legislative Efforts Regarding Cybersecurity Are Ongoing, but Individuals and Organizations Should Remain Vigilant.	Pharmacy Times	Non-Journal	0	0		This is not a journal article. In our selection criteria, we limited articles to those that were peer-reviewed. A trade magazine is not that. We could use some of this info in the introduction.	0	NJ	0	0	1	0
3	CINAHL Ultimate	2021		Class Action Lawsuits Possible After Cyberattack.	Healthcare Risk Management	Not Germane	0	0		Not prevention, detection, or reporting.	0	NG	0	0	1	0
4	CINAHL Ultimate	2022	Strong, Hilary ; Pickles, Angela ; Hartery, Angus	Lessons Learned from a Cyberattack on the Healthcare System of Newfoundland and Labrador: A Radiology Perspective.	Canadian Association of Radiologists Journal	Non-Journal	0	1		Only one page, not a journal article	0	NJ	0	0	0	1
6	CINAHL Ultimate	2024	Lal, Anurag	Mitigating Health Care Cyberattacks: 5 Best Practices.	Targeted Therapies in Oncology	Non-Journal	0	0		Could use this info in the introduction	0	NJ	0	0	1	0
7	CINAHL Ultimate	2024	Weber, Steph ; Martin, Keith	Revenue Cycle Leaders Share Impact, Insights from Change Healthcare Cyberattack.	Journal of AHIMA	Non-Journal	0	0		Could use this info in the introduction	0	NJ	0	0	1	0
8	CINAHL Ultimate	2019	Billingsley, Luanne	Cybersmart: Protect the Patient, Protect the Data.	Journal of Radiology Nursing	Not Germane	0	1		This is a maybe for me. Need to read the article. Scott, I got the artice from the library, see subfolder titled Articles, signed DD.	0	NG	0	0	0	1
9	CINAHL Ultimate	2017		Healthcare Cyberattacks on Rise, May Get Worse.	Healthcare Risk Management	Non-Journal	0	0		This article is odd. It is published in a journal, but it was clearly not peer-reviewed. I suggest we omit this from the study, but we could include some contents in the introduction. DD: Reject, full text is only 480 words not an article.	0	NJ	0	0	1	0
11	CINAHL Ultimate	2015		Healthcare by far top target for cyberattacks.	Hospital Access Management	Not Germane	0	0		Not prevention, detection, or reporting. Good info for intro.	0	NG	0	0	1	0
14	CINAHL Ultimate	2020	Croke, Lisa	Cyberattacks in health care can threaten patient safety.	AORN Journal	Editorial		1	1	This discusses how the healthcare organizations can maintain patient's safety during the cyberattacks.	0	E					0	1	0	0					Attackers can remotely access entire health care systems to disrupt operations, including slowing down access to or tampering with health data and manipulating heating, ventilation, and air conditioning or power systems
15	CINAHL Ultimate	2024	James, Kelly K.	Digital Danger: How Cyberattacks Put Patients at Risk.	Rheumatology News	Non-Journal		0	0	not refereed article.	0	NJ					0	0	1	0
16	CINAHL Ultimate	2024	Pradhan, Rachana ; Public:, Michigan	US Hospitals Prone to Cyberattacks Like One That Impacted Patient Care at Ascension, Experts Say.	Dermatology News	Non-Journal		0	0	Not a refereed article.	0	NJ					0	0	1	0
17	CINAHL Ultimate	2024	MACKENZIE, MATT	Protecting Against Ransomware Attacks on Supply Chain: The impacts of a cyberattack on the supply chain could be significant, but many ways exist to protect against the worst case scenarios...Chad Wilson	Healthcare Purchasing News	Non-Journal		0	0	not refereed article.	0	NJ					0	0	1	0
18	CINAHL Ultimate	2017		Cyberattack response.	Briefings on HIPAA	Non-Journal		0	0	not refereed article.	0	NJ					0	0	1	0
19	CINAHL Ultimate	2022	Yazijy, Suhail ; SchÃ¶lly, Reto ; Kellmeyer, Philipp	Towards a Toolbox for Privacy-Preserving Computation on Health Data...18th World Congress of Medical and Health Informatics, MedInfo 2021 - One World, One Health â€“ Global Partnership for Digital Innovation, 2-4 October, 2021.	Studies in Health Technology & Informatics	Review		1	1	Has data and refereed article.	0	R					0	1	0	0
20	CINAHL Ultimate	2015		Healthcare by far top target for cyberattacks.	Healthcare Risk Management	Non-Journal		0	0	No detection or reporting	0	NJ					0	0	1	0
21	CINAHL Ultimate	2024	Hickman, George T. "Buddy"	Health care practices must 'have a playbook' to prepare for, respond to cyberattacks.	Infectious Disease News	Non-Journal		0	0	No detection or reporting	0	NJ					0	0	1	0
22	CINAHL Ultimate	2022	ALJURAID, Roaa ; JUSTINIA, Taghreed	Classification of Challenges and Threats in Healthcare Cybersecurity: A Systematic Review...International Conference on Informatics, Management, and Technology in Healthcare (ICIMTH), 1-3 July, 2022, Athens, Greece.	Studies in Health Technology & Informatics	Review		0	0	More of illustrations on how cybersecurity occurs. No specificities.	0	R					0	0	1	0
23	CINAHL Ultimate	2024	James, Kelly K.	Digital Danger: How Cyberattacks Put Patients at Risk | MDedge.	Dermatology News	Non-Journal		0	0	Not a refereed article.	0	NJ					0	0	1	0
24	CINAHL Ultimate	2024		Healthcare Organizations Often Paying $1 MillionÂ for Cyberattacks.	Healthcare Risk Management	Non-Journal		0	0	No significance	0	NJ					0	0	1	0
27	CINAHL Ultimate	2022	KHATIWADA, Pankaj ; Bian YANG	An Overview on Security and Privacy of Data in IoMT Devices: Performance Metrics, Merits, Demerits, and Challenges.	Studies in Health Technology & Informatics	Review	1		1	Privacy versus security are contrasted.	0	R									0	1	0	0
29	CINAHL Ultimate	2018	AHC MEDIA	Cyberinsurance Now a Necessity, But Choose Coverage Wisely.	Healthcare Risk Management	Non-Journal	0		0	Executive summary of cyberinsurance.	0	NJ									0	0	1	0
31	CINAHL Ultimate	2021		Data Show Leaders Worried About Cyberthreats.	Healthcare Risk Management	Non-Journal	0		0	One page summary of risk findings.	0	NJ									0	0	1	0
32	CINAHL Ultimate	2022		Cyberattacks Increasing Since Pandemic Began.	Healthcare Risk Management	Non-Journal	0		0	One page summary of risk findings.	0	NJ									0	0	1	0
35	PubMed	2024	Messinis S, et al.	Enhancing Internet of Medical Things security with artificial intelligence: A comprehenisve review	Comput Biol Med	Review	1		1	How AI provides extra support against cyberattack.	0	R									0	1	0	0
36	PubMed	2023	Bhukya et al.	Cybersecurity in Internet of Medical Vehicles: State-of-the-Art Analysis, Research Challenges and Future Perspectives	Sensors	Review	1		1	It is a review article and it has more contents.	0	R									0	1	0	0
37	PubMed	2023	Mazhar et al.	Analysis of IoT Security Challenges and Its Solutions Using Artificial Intelligence	Brain Sci	Review	1	1			0	R	0	1	0	0
38	PubMed	2021	Nifakos et al.	Influence of Human Factors on Cyber Security within Healthcare Organisations: A Systematic Review.	Sensors	Review	0	0			0	R	0	0	1	0
39	PubMed	2022	Pilares et al.	Addressing the Challenges of Electronic Health Records Using Blockchain and IPFS	Sensors	Review	0	0			0	R	0	0	1	0
41	PubMed	2019	Kintzlinger et al.	Keep an eye on your personal belongings! The security of personal medical devices and their ecosystems	J Biomed Inform	Not Germane	0	0		Medical devices. Not hospital.	0	NG	0	0	1	0
42	PubMed	2021	He et al.	Health Care Cybersecurity Challenges and Solutions Under the Climate of COVID-19: Scoping Review	J Med Internet Res	Review	0	0			0	R	0	0	1	0
43	PubMed	2024	Ewoh et al.	Vulnerability to Cyberattacks and Sociotechnical Solutions for Health Care Systems: Systematic Review.	J Med Internet Res	Review	0	0			0	R	0	0	1	0
44	PubMed	2024	Hasegawa	Cybersecurity Interventions in Health Care Organizations in Low- and Middle-Income Countries: Scoping Review.	J Med Internet Res	Review	0	0			0	R	0	0	1	0
45	WoS	2024	Kanter, Genevieve P.; Rekowski, James R.; Kannarkat, Joseph T.	Lessons From the Change Healthcare Ransomware Attack	JAMA HEALTH FORUM	Editorial	0	0			0	E	0	0	1	0
50	WoS	2023	Chiaradonna, Stefano; Jevtic, Petar; Lanchier, Nicolas	Framework for cyber risk loss distribution of hospital infrastructure: Bond percolation on mixed random graphs approach	RISK ANALYSIS	Not Germane		0	0	This seems to be about the pricing of cyberrisk more than the prevention, detection, or notification.	0	NG					0	0	1	0
53	SD	2024	Veerasathpurush et al	Orthodontic educational landscape in the contemporary context: Insights from educators	Seminars in Orthodontics	Editorial		0	0	Delphi study with opinions.	0	E					0	0	1	0
54	SD	2024	Anh Pham et al.	Distributed management of patient data-sharing informed consents for clinical research	Computers in Biology and Medicine	Not Germane		0	0	Blockchain for informed consent	0	NG					0	0	1	0
55	SD	2017	Amrani et al.	Connected Health Devices for Health Care in French General Medicine Practice: Cross-Sectional Study	JMIR mHealth and uHealth	Not Germane		0	0	Not about cybersecurity	0	NG					0	0	1	0
56	SD	2020	Chang et al.	Blockchain in Health Care Innovation: Literature Review and Case Study From a Business Ecosystem Perspective	Journal of Medical Internet Research	Review		0	0	Not enough significant results.	0	R					0	0	1	0
57	SD	2022	Kwarteng et al.	A survey on security issues in modern Implantable Devices: Solutions and future issues	Smart Health	Not Germane		0	0	not about hospitals	0	NG					0	0	1	0
59	SD	2022	Takeshita et al.	Improvement of the Japanese healthcare data system for the effective management of patients with COVID-19: A national survey	International Journal of Medical Informatics	Not Germane		0	0	security for reporting public health conditions	0	NG					0	0	1	0
60	SD	2024	Claggett et al.	An Infrastructure Framework for Remote Patient Monitoring Interventions and Research	Journal of Medical Internet Research	Review		0	1	The data analytics are emphasized in the moderntimes in which the IT plays a central role.	0	R					0	0	0	1
61	SD	2019	Zheng et al.	Accelerating Health Data Sharing: A Solution Based on the Internet of Things and Distributed Ledger Technologies	Journal of Medical Internet Research	No outcomes reported	0		0	Not prevention, detection, or reporting.	0	NO									0	0	1	0
62	SD	2024	Cagigas et al.	Telesurgery and telementoring	Cirugía Española (English Edition)	Not Germane	0		0	Does not discuss data breaches.	0	NG									0	0	1	0
63	SD	2024	Nezhad et al.	Securing the future of IoT-healthcare systems: A meta-synthesis of mandatory security requirements	International Journal of Medical Informatics	Review	0		0	It is all about loT system.	0	R									0	0	1	0
64	SD	2023	Cousins et al.	Building resilient hospital information technology services through organizational learning: Lessons in CIO leadership during an international systemic crisis in the United States and Abu Dhabi, United Arab Emirates	International Journal of Medical Informatics	Not Germane	0		0	It is all about training hospital employees.	0	NG									0	0	1	0
65	SD	2025	Pinar et al.	Feature efficiency in IoMT security: A comprehensive framework for threat detection with DNN and ML	Computers in Biology and Medicin	Not Germane	0		0	Not prevention, detection, or reporting.	0	NG									0	0	1	0
66	SD	2023	Portela et al.	Economic Impact of a Hospital Cyberattack in a National Health System: Descriptive Case Study	JMIR Formative Research	Review	0		0		0	R									0	0	1	0
67	SD	2023	Choi et al.	Assessing the impact of health information exchange on hospital data breach risk	International Journal of Medical Informatics	Not Germane	0		0	HIE and data breach association only.	0	NG									0	0	1	0
68	SD	2022	Sadek et al.	Security and privacy in the internet of things healthcare systems: Toward a robust solution in real-life deployment	Computer Methods and Programs in Biomedicine Update	Not Germane	0		0	No detection or reporting	0	NG									0	0	1	0
69	SD	2025	Mejía-Granda et al.	A method and validation for auditing e-Health applications based on reusable software security requirements specifications	International Journal of Medical Informatics	Review	0		1	It discusses preventive measures using software.	0	R									0	0	0	1
71	SD	2020	Wani et al.	Hospital Bring-Your-Own-Device Security Challenges and Solutions: Systematic Review of Gray Literature,	JMIR mHealth and uHealth,	Review	0		0	Systematec review	0	R									0	0	1	0
72	SD	2024	Denecke et al.	Potential of Large Language Models in Health Care: Delphi Study,	Journal of Medical Internet Research,	Not Germane	0		0	NLP models only, detection but no prevention.	0	NG									0	0	1	0
74	SD	2024	Sblendorio et al.	Integrating human expertise & automated methods for a dynamic and multi-parametric evaluation of large language models’ feasibility in clinical decision-making,	International Journal of Medical Informatics,	Not Germane	0	0		LLMs in healthcare	0	NG	0	0	1	0
75	SD	2021	McCarthy et al.	Enterprise imaging and big data: A review from a medical physics perspective,	Physica Medica,	Not Germane	0	0		big data and enterprise imaging	0	NG	0	0	1	0
76	SD	2024	Hermansen et al.	Heuristics Identified in Health Data–Sharing Preferences of Patients With Cancer: Qualitative Focus Group Study,	Journal of Medical Internet Research,	Not Germane	0	0		data sharing	0	NG	0	0	1	0
77	SD	2025	Lewerenz et al.	Public value and digital health: The example of guiding values in the national digital health strategy of France,	International Journal of Medical Informatics,	Not Germane	0	0		digital health	0	NG	0	0	1	0
78	SD	2024	Zhang et al.	In-Depth Examination of the Functionality and Performance of the Internet Hospital Information Platform: Development and Usability Study,	Journal of Medical Internet Research,	Not Germane		0	0	internet hospitals	0	NG	0	0	1	0
79	SD	2024	Bermúdez et al.	A fusion architecture to deliver multipurpose mobile health services,	Computers in Biology and Medicine,	Not Germane		0	0	designing mHealth services	0	NG	0	0	1	0
80	SD	2024	Xu	The Current Status and Promotional Strategies for Cloud Migration of Hospital Information Systems in China: Strengths, Weaknesses, Opportunities, and Threats Analysis,	JMIR Medical Informatics,	Review		0	0	It is too specific to a location.	0	R	0	0	1	0
81	SD	2021	Fatoum et al.	Blockchain Integration With Digital Technology and the Future of Health Care Ecosystems: Systematic Review,	Journal of Medical Internet Research,	Review	0		0	The contents are not significant. DD - systematic review	0	R									0	0	1	0
82	SD	2022	Rehman et al.	A secure healthcare 5.0 system based on blockchain technology entangled with federated learning technique,	Computers in Biology and Medicine,	Not Germane	0		0	A narrow scope for this approach.	0	NG									0	0	1	0
83	SD	2021	Das et al.	Cybersecurity: The need for data and patient safety with cardiac implantable electronic devices,	Heart Rhythm,	Not Germane	0		1	This seems to be an emerging global internet of medical things. DD- security of cardiac implantable electronic devices only, which thus far have not be subject breaches.	0	NG									0	0	0	1
85	SD	2024	Cascini et al.	Health data sharing attitudes towards primary and secondary use of data: a systematic review,	eClinicalMedicine,	Review	0		1	It is a relevent systematic review. DD - we are excluding systematic reviews.	0	R									0	0	0	1
87	SD	2023	Kessel et al.	Strengthening Cybersecurity for Patient Data Protection in Europe,	Journal of Medical Internet Research,	Not Germane		0	0	consolidating health data in Europe	0	NG					0	0	1	0
2	CINAHL Ultimate	2023	Dixit, Arun ; Quaglietta, Jennifer ; Nathan, Kopiha ; Dias, Leo ; Nguyen, Duke	Cybersecurity: Guiding Principles and Risk Management Advice for Healthcare Boards, Senior Leaders and Risk Managers.	Healthcare Quarterly		1	1			1		0	1	0	0
5	CINAHL Ultimate	2019	Ferrara, Adi	Cybersecurity in Medical Imaging.	Radiologic Technology		1	1			1		0	1	0	0
10	CINAHL Ultimate	2018	Malmo, Katherine	Howto Defend Yourself Against Scams and Cyberattacks.	PT in Motion		1	1			1		0	1	0	0
12	CINAHL Ultimate	2024	James, Kelly K.	Digital Danger: How Cyberattacks Put Patients at Risk | MDedge.	Cardiology News		1	1		While not a journal article, it reports impact on patient care.	1	NJ	0	1	0	0
13	CINAHL Ultimate	2020	Kabir, Umar Yusuf ; Ezekekwu, Emmanuel ; Bhuyan, Soumitra S. ; Mahmood, Asos ; Dobalian, Aram	Trends and best practices in health care cybersecurity insurance policy.	Journal of Healthcare Risk Management			1	1	Igt discussesa how healthcare organization can be prepared to deal with cyberattacks.	1						0	1	0	0
25	CINAHL Ultimate	2021		New Threats to Cybersecurity Call for Vigilance, Preparation.	Healthcare Risk Management		1		1	HIPPA breaches are outlined.	1										0	1	0	0
26	CINAHL Ultimate	2022	Stokes, Alice M.	Disruption of Library Services Due to Hospital Cyberattack: A Case Study.	Medical Reference Services Quarterly		1		1	More cybersecurity breaches data are analyzed and interpreted.	1										0	1	0	0
30	CINAHL Ultimate	2022		Preparing for hybrid warfare and cyberattacks on health services' digital infrastructure: What nurse managers need to know.	Journal of Nursing Management		1		1	Suggestions are given to remedy the bad consequences of cyberattack.	1										0	1	0	0
33	CINAHL Ultimate	2021	AHC MEDIA	Cyberattack Almost Shuts Down Health System, Shows Need for Security.	Healthcare Risk Management		1		1	A case in point of cyberattacks and the consequences.	1										0	1	0	0
34	PubMed	2023	Cartwright AJ	The elephant in the room: cybersecurity in healthcare.	J Clin Monit Comput		1		1	More specific issues in healthcare settings when there is higher chance for cyberattacks.	1										0	1	0	0
40	PubMed	2021	Upendra	Selecting a Passive Network Monitoring Solution for Medical Device Cybersecurity Management	Biomed Instrum Technol		1	1			1		0	1	0	0
46	WoS	2024	Kumar, Manish; Kim, Changjong; Son, Yongseok; Singh, Sushil Kumar; Kim, Sunggon	Empowering Cyberattack Identification in IoHT Networks With Neighborhood-Component-Based Improvised Long Short-Term Memory	IEEE INTERNET OF THINGS JOURNAL		1	1			1		0	1	0	0
47	WoS	2022	Kumar, Ajitesh; Singh, Akhilesh Kumar; Ahmad, Ijaz; Singh, Pradeep Kumar; Anushree; Verma, Pawan Kumar; Alissa, Khalid A.; Bajaj, Mohit; Rehman, Ateeq Ur; Tag-Eldin, Elsayed	A Novel Decentralized Blockchain Architecture for the Preservation of Privacy and Data Security against Cyberattacks in Healthcare	SENSORS		1	1			1		0	1	0	0
48	WoS	2024	Abbou, Benyamine; Kessel, Boris; Ben Natan, Merav; Gabbay-Benziv, Rinat; Shriki, Dikla Dahan; Ophir, Anna; Goldschmid, Nimrod; Klein, Adi; Roguin, Ariel; Dudkiewicz, Mickey	When all computers shut down: the clinical impact of a major cyber-attack on a general hospital	FRONTIERS IN DIGITAL HEALTH		1	1			1		0	1	0	0
49	WoS	2024	Aljuhani, Ahamed; Alamri, Abdulelah; Kumar, Prabhat; Jolfaei, Alireza	An Intelligent and Explainable SaaS-Based Intrusion Detection System for Resource-Constrained IoMT	IEEE INTERNET OF THINGS JOURNAL			1	1	Situations in which intrusions occur and suggestions are given to increase protection against cybersecurity.	1						0	1	0	0
51	WoS	2023	Rehman, Mujeeb Ur; Shafique, Arslan; Usman, Aminu Bello	Securing Medical Information Transmission Between IoT Devices: An Innovative Hybrid Encryption Scheme Based on Quantum Walk, DNA Encoding, and Chaos	INTERNET OF THINGS			1	1	Modern approaches are spelled out for protecting genetic databases.	1						0	1	0	0
52	WoS	2018	da Silva Etges, Ana Paula Beck; Grenon, Veronique; Lu, Ming; Cardoso, Ricardo Bertoglio; de Souza, Joana Siqueira; Kliemann Neto, Francisco Jose; Felix, Elaine Aparecida	Development of an enterprise risk inventory for healthcare	BMC HEALTH SERVICES RESEARCH			0	1	Cyber risk inventory	1						0	0	0	1
58	SD	2022	Kang & Kim	Secure Collaborative Platform for Health Care Research in an Open Environment: Perspective on Accountability in Access Control	Journal of Medical Internet Research			0	1	encryption for the use of health data in research	1						0	0	0	1
70	SD	2023	Moulahi et al.	A blockchain-based federated learning mechanism for privacy preservation of healthcare IoT data,	Computers in Biology and Medicine,		1		1	Federated learning and blockchain,	1										0	1	0	0
73	SD	2024	Hore et al.	Cybersecurity and critical care staff: A mixed methods study,	International Journal of Medical Informatics,		1	1		Training to augment prevention	1		0	1	0	0
84	SD	2024	Dhar et al.	iSecureHealth: An efficient and secure technique to exchange health data using IoMT devices,	Smart Health,		0		1	Internet connected software is duscussed to exchange healthcare information. DD- Deals only with Authentication, Authorization, and Access.	1										0	0	0	1
86	SD	2020	Dave et al.	Management of a critical downtime event involving integrated electronic health record,	Collegian,			0	1	hospital downtime. DD -Management of downtime. No breach detection or reporting.	1						0	0	0	1
28	CINAHL Ultimate	2024	Reeves, Kerri	Cyberattacks: Not a Matter of If, but When.	Applied Radiology		1		0	More hypothetical contents											1	0	0	0
							20	17	22		22		0	10	20	2	0	5	17	4	1	9	15	4
					x		0	0	0
					1		20	17	22
	2015	0			0		38	41	36
	2016	0					58	58	58				Before discussing independent assessments of whether to include studies in analysis							Pa-Pe	= Kappa	Pe =	(cm1*rm1)/n - (cm2*rm2)/n			=	-0.838843
	2017	0													CSK					1-Pe			n
	2018	2													Yes = 1	No = 0
	2019	1									D	0	DD	Yes = 1	2	0	2	rm1
	2020	2									NJ	17		No = 0	10	20	30	rm2				Kappa =	1.55149			=	0.84373	= Strong agreement
	2021	3									E	3			12	20	32	n					1.83884
	2022	4									P	0			cm1	cm2		0.6875	% agreement	= Pa	=>
	2023	4									C	0
	2024	6									B	0		Agreement	2	20	22
	2025	0									R	20		By Chance	0.75	18.75	19.5	rm1
		22									M	0			2.75	38.75	41.5	rm2
		Initial	Final								NO	1			cm1	cm2		0.5	% agreement													Add to references for calculation of Cohen's Kappa
	PubMed	11	2								NG	24	After discussing choices		Yes = 1	No = 0															Light RJ. Measures of response agreement for qualitative data: Some generalizations and alternatives. Psychological Bulletin. 1971;76(5):365–377.
	CINAHL Ultimate	33	9									65		Yes = 1	n	0	n+0	rm1	Pe =	(cm1*rm1)/n - (cm2*rm2)/n		=									Light's method was used to combine the chi squared scores for all reviewers into a composite Cohen's Kappa.
	WoS	8	6											No = 0	0	N-n	=0+(N-n)	rm2		n			After discussing choices				Light's
	SD	35	5												n+0	0+(N-n)	68	n					Kappa =	1			Yes = 1	No = 0			McHugh ML. Interrater reliability: the kappa statistic. Biochemia medica: Biochemia medica. 2012 Oct 15;22(3):276-82.
		87	22												cm1	cm2		1	% agreement	= Pa =>	Pa-Pe	= Kappa =>			Light's	Yes = 1	3.33333	0.333333	3.66667	rm1	McHugh was used for the interpretation of the kappa statistic.
																					1-Pe					No = 0	8	17.3333	25.3333	rm2
																											11.3333	17.6667	29	n
															Yes = 1	No = 0											cm1	cm2		0.712644
														Yes = 1	22	0	n+0	rm1
														No = 0	0	102	102	rm2								Agreement	3.33333	17.3333	20.6667
															22	102	124	n								By Chance	1.43295	15.1418	16.5747	rm1
															cm1	cm2		1									4.76628	32.4751	37.2414	rm2
																											cm1	cm2		0.496091
													Before discussing independent assessments of whether to include studies in analysis
															RS								DD/CSK	0.6875
															Yes = 1	No = 0							CSK/RS	0.807692
													CSK	Yes = 1	4	0	4	rm1					DD/RS	0.655172
														No = 0	5	17	22	rm2
															9	17	26	n						0.716788
															cm1	cm2		0.807692	% agreement
														Agreement	4	17	21
														By Chance	1.38462	14.3846	15.7692	rm1
															5.38462	31.3846	36.7692	rm2
															cm1	cm2		0.5
													Before discussing independent assessments of whether to include studies in analysis
															RS
															Yes = 1	No = 0
													DD	Yes = 1	4	1	5	rm1
														No = 0	9	15	24	rm2
															13	16	29	n
															cm1	cm2		0.655172	% agreement
														Agreement	4	15	19
														By Chance	2.24138	12.4138	14.6552	rm1
															6.24138	27.4138	33.6552	rm2
															cm1	cm2		0.487705
											1	D
											0	NJ
												E
												P
												C
												B
												R
												M
												NO
												NG

## Sheet: Analysis
	DB Source	Date of pub	Authors	Study title	Participants (demographics of group analyzed)	Experimental Intervention (as opposed to traditional care)	Results (compared to control group)	Medical Outcomes Reported	Study Design (see the list below)	Sample Size (#s only)	Bias within study (see article) selection bias, sample bias, etc.	Effect Size (small, medium, or large with Cohen's d statistic) Sensitivity, Specificity, F1	Country of Origin (where was the study conducted?)	Statistics Used	Prevention, Detection, and Reporting	Prevention, Detection, and Reporting Themes	other techniques to protect	Effects on patient care	Effects on patient care Themes	Hospital characteristics	Strength of Evidence	Quality of Evidence	Source of Funding	DD	CSK	RS
4	CINAHL Ultimate	2024	James	Digital Danger: How Cyberattacks Put Patients at Risk | MDedge.	not reported	no intervention	No control group. No results reported.	not reported	White Paper	0	Perspectives from one country (selection bias)	not reported	U.S.	not reported	Segmenting networks to reduce the amount of data or systems one person or system can access.	Segment network		Disruption of workflows	Delay care	Not reported	IV	B	Not reported	When healthcare systems come under cyber fire, the impact extends far past disrupting workflows and compromising data, patient safety can be also be compromised, vital information may be lost, and imaging and lab results can go missing or be held for ransom, making physicians' job difficult or impossible.	"Attackers are getting in because they're buying databases of usernames and passwords. And they're trying them by the millions,"		"A lot of hospitals are connected to other hospitals or connected to educational institutions, which means their computer vulnerabilities are shared... and if they have an issue, it could very easily spread to your network."
															Doctors could keep paper patient notes as a backup	Governance & Leadership
															Educating staff on passwords	Organizational cyber resiliency		imaging can go missing	Missing care elements
															Multi-factor authentication	Access control		lab results can go missing	Missing care elements
12	WoS	2024	Kumar et al.	Empowering Cyberattack Identification in IoHT Networks With Neighborhood-Component-Based Improvised Long Short-Term Memory	not reported	no intervention	No control group.	that the proposed DAG-LSTM achieves the highest accuracy for cyberattack identification, with 99.89% training and 92.04% an average testing accuracy.	White Paper	0	Perspectives from one country (selection bias)	not reported	Australia	not reported	Time-series classifification models for identifying potential cyberattacks in the Internet of Health Things (IoHT). ;	Monitoring tools & technology				Not reported	IV	A	Not reported	IoHT design and reliance on wireless communication can expose clinical information to potential risks of eavesdropping and unauthorized alterations through cyberattacks, disrupting healthcare operations, and jeopardizing patient lives	data set addresses the security vulnerabilities in IoHTbased. ECUIoHT data set has 111 208 entries and consists of features that provide information such as protocol, time, number of flows, source bytes, destination bytes, source packets, destination packets, normal and attack instances, and unique source and destination IP addresses systems where health-monitoring sensors are connected to variou…		The benefits of the proposed design include improved security against known threats, a slower rate of traffic growth, more transparency, instantaneous traceability, robustness (replicating the data in various locations)
															Neighborhood component analsyis to select inputs	AI, AIX, or active AI
															Machine learning to identify cyberattacks in the IoHT network.	AI, AIX, or active AI
14	WoS	2024	Abbou et al.	When all computers shut down: the clinical impact of a major cyber-attack on a general hospital	546 beds, data for 8 week period following the attack	no intervention	Data from the parell 8 week period in 209	sharp drop in surgical activities, emergency room visits, and total hospital occupancy was observed immediately and during the first postattack week.	Non-experimental (no randomization, no control)	1	Perspectives from one country (selection bias)	not reported	Israel	Descriptive statistics for times series	Anti-malware software	Monitoring tools & technology		Surgeries rescheduled	Delay care	public, general, acute care non-profilt, government owned, referral university teaching hospital	III	A	Not funded	The risk of ransomware cyberattacks is growing. Healthcare systems at all levels of the hospital should be aware of this threat and implement protocols should this catastrophic event occur. Careful evaluation of steady computer system recovery weekly enables vital hospital function, even under a major cyberattack.			Focus is on ransomware denial of service attack of the hospital. The MS BitLocke attack was recognized by an administrative server and all Internet access was locked.
															halt all elective surgeries and invasive procedures	Organizational cyber resiliency
														Mann–Whitney non-parametric test for two independent samples	Software-based response	Monitoring tools & technology		Patient transfers	Delay care
														Mann–Kendall trend test to investigate the week-by-week differences.	Distribution of laptops with secured cellular Internet connection	Standard maintenance and practice		All non-live-saving procedures rescheduled	Delay care
15	WoS	2024	Aljuhani et al.	An Intelligent and Explainable SaaS-Based Intrusion Detection System for Resource-Constrained IoMT	The data set WUSTL-EHMS-2020, sixteen thousand synthetic health-care data records on patients' biometrics and network flow metrics.	intelligent and explainable Intrusion Detection System	No control group.	No results reported.	White Paper	16000	Perspectives from one country (selection bias)	not reported	Saudi Arabia	Machine learning, Confusion Matrix,	Integrated Intrusion Detection,	Monitoring tools & technology				Not reported	III	A	Not reported	Although the IoMT has improved the healthcare domain for both patients and healthcare providers, security and privacy threats remain a major concern in IoMT. For example, Distributed Denial-of-Service (DDoS) and ransomware cyberattacks endangers the availability of healthcare services by overwhelming devices with malicious requests.
															Efficient Feature Engineering,	AI, AIX, or active AI
															Comprehensive Attack Detection,	Monitoring tools & technology
															Explainability Through Shapley Additive Explanation	AI, AIX, or active AI
															Software-as-a-Service (SaaS) Deployment on Edge Computing.	Monitoring tools & technology
															Machine learning to identify cyberattacks in the IoHT network.	AI, AIX, or active AI
20	SD	2024	Hore et al.	Cybersecurity and critical care staff: A mixed methods study,	Doctors and nurses in hospitals	survey mechanism used	no control group	No results reported.	Mixed Methods	259	Perspectives from one country (selection bias)	not reported	Ireland	not reported	Education & Training	Organizational cyber resiliency					III	B	Not reported		The key to this article was to create a culture of personal responsibility, cybersecurity awareness, and integrate healthy cybersecurity practices into the normal workflow of providers.
															Culture of awareness and personal responsibility	Organizational cyber resiliency
															Cybersecurity practices integrated with normal workload	Organizational cyber resiliency
															Update the IT infrastructure	Standard maintenance and practice
21	SD	2024	Dhar et al.	iSecureHealth: An efficient and secure technique to exchange health data using IoMT devices,	Medical devices (IoMT)	Elliptic Curve Cryptography (ECC)-based key management. This uses the Elliptic Curve Diffie–Hellman Key Exchange technique.	Compared against Oracle-based real-or-random (ROR) model and Dolev-Yao (DY) logic	The ECC outperformed the control	True experiment	0	Perspectives from one country (selection bias)	not reported	India	not reported	Authentication, Authorization, and Access (AAA) control layer	Access control					III	B	Not reported		I experienced difficulty identifying the sample size.
															Elliptic Curve Cryptography (ECC)-based key management	Encryption & DLP
															Elliptic Curve Diffie–Hellman Key Exchange	Encryption & DLP
1	CINAHL Ultimate	2023	Dixit et al.	Cybersecurity: Guiding Principles and Risk Management Advice for Healthcare Boards, Senior Leaders and Risk Managers.	not reported	no intervention	No control group. No results reported.	not reported	White Paper	0	Perspectives from one country (selection bias)	not reprted	Canada	not reported	Organizational cyber resiliency;	Organizational cyber resiliency				Not reported	IV	A	Not reported		Canada has experienced an elevated cybersecurity threatrisk since the 2020 pandemic.	Gartner's (2021) CARE (consistent, adequate, reasonable, effective) cybersecurity success metrics; NIST's (2021) Building cybersecurity and privacy awareness training program.	NIST's Security Awareness Training
															Governance & leadership	Governance & Leadership
															Risk-based management of cybersecurity	Risk-based management of cybersecurity
															Cyber-risk mgt frameworks	Risk-based management of cybersecurity
															Education & Training	Organizational cyber resiliency
															Monitoring tools & Technology	Monitoring tools & technology
10	PubMed	2023	Cartwright AJ	The elephant in the room: cybersecurity in healthcare.	not reported	no intervention	No control group. No results reported.	Infusion pumps can be easily altered to change rates of flow.	White Paper	0	Perspectives from one country (selection bias)	not reported	U.S.	not reported	Software patching.	Standard maintenance and practice		Infusion pumps can be easily altered to change rates of flow.	Potential medical error	Hospitals often have guest networks within its borders.	IV	B	Not reported		Remote work subjects the hospital to the vulnerabilities of the home network. Surgical robots will become the next nightmare in hospital security.
															Train hospital staff.	Organizational cyber resiliency
															Encryption	Encryption & DLP
															Segment network	Segment network
															Education & Training	Organizational cyber resiliency
16	WoS	2023	Rehman et al.	Securing Medical Information Transmission Between IoT Devices: An Innovative Hybrid Encryption Scheme Based on Quantum Walk, DNA Encoding, and Chaos	not reported	no intervention	No control group.	No results reported.	White Paper	0	Perspectives from one country (selection bias)	not reported	U.K.	not reported	alternate quantum random walks	Encryption & DLP					IV	B	Not reported
															controlled Rubik’s Cube transformations	Encryption & DLP
															Integration of the Elliptic Curve Cryptosystem with Hill Cipher (ECCHC)	Encryption & DLP
19	SD	2023	Moulahi et al.	A blockchain-based federated learning mechanism for privacy preservation of healthcare IoT data,	1025 medical records	Blockchain federaded learning	Security was incresaed through a hyper ledger	No results reported.	Quasi-experimental	1025	Perspectives from one region (selection bias)	not reported	Tunisia, Saudi Arabia, UAE	not reported	Blockchain-based federated learning	Blockchain					III	A	Not reported		Very interesting study. I highly recommend reading it.
															Asymmetric key cryptography	Encryption & DLP
															Hyper ledger (Linux based)	Blockchain
															Real-time AI to interrogate packets	AI, AIX, or active AI
															Protection at the physical, network (transport), and application layers	Organizational cyber resiliency
															Machine learning to identify cyberattacks in the IoHT network.	AI, AIX, or active AI
7	CINAHL Ultimate	2022	Stokes	Disruption of Library Services Due to Hospital Cyberattack: A Case Study.	University medical library	no intervention	No control group. No results reported.	not reported	White Paper	0	Perspectives from one country (selection bias)	not reported	U.S.	not reported	The incident was a ransomware attack resulting from an employee phishing email on a work laptop that he took on vacation.	Post-event analysis				Not reported	IV	B	Not reported	All hospital computer systems were down for several weeks. Electronic health records were inaccessible. Staff returned to using paper charts and many patient appointments were canceled. Essential hospital services continued, but in the early days of the attack only half of scheduled procedures and operations were performed.			The incident was a ransomware attack resulting from an employee phishing email on a work laptop that he took on vacation. Augment cybersecurity for network, training for employees on phishing, Develop a cyberattack plan. Review it regularly.
															Create a communication plan.	Governance & Leadership
															COOP	Organizational cyber resiliency
															Education & Training	Organizational cyber resiliency
															Encryption	Encryption & DLP
															VPN	Standard maintenance and practice
															Cyberattack plan	Organizational cyber resiliency
															Regular policy and procedure review	Standard maintenance and practice
8	CINAHL Ultimate	2022	Wells	Preparing for hybrid warfare and cyberattacks on health services' digital infrastructure: What nurse managers need to know.	not reported	Training	No control group. No results reported.	not reported	White Paper	0	Perspectives from one country (selection bias)	not reported	Ireland	not reported	education and training	Organizational cyber resiliency					IV	C	Not reported		Advanced persisten threats (APTs) analyzed in this white paper in order to inform nurse managers of this threat.
13	WoS	2022	Kumar et al.	A Novel Decentralized Blockchain Architecture for the Preservation of Privacy and Data Security against Cyberattacks in Healthcare	not reported	no intervention	No control group.	the suggested architecture speeds up ledger updates by 63% and reduces network traffic by 10 times.	White Paper	0	Perspectives from one region (selection bias)	not reported	Asia & Middle East	not reported	Block chain secures EMR	Blockchain		Network traffic lags which could lead to delays in care	Delay care	Not reported	IV	B	Not reported	Healthcare data would become an especially alluring target for cyber criminals since it is held in centralized databases in layers, which is a major flaw in the existing system. Numerous studies have demonstrated that centralization raises cyber threats and necessitates faith in a central body.			This novel approach classifies network participants into clusters and preserves a single copy of the blockchain for every cluster to provide better security.
															Blockchain to secure EHR	Blockchain
															Blockchain to secure remote patient monitoring	Blockchain
															Blockchain to protect health insurance claims	Blockchain
															network segmentation	Segment network
18	SD	2022	Kang & Kim	Secure Collaborative Platform for Health Care Research in an Open Environment: Perspective on Accountability in Access Control	not reported	no intervention	No control group.	No results reported.	White Paper	0	Perspectives from one country (selection bias)	not reported	Korea	not reported	Proposed healthcare big data platform	Big Data				Not reported	IV	B	Not reported	However, eHealth data are more sensitive than other big data as they contain more personal information, so the privacy and security of eHealth data must be ensured for them to be used in studies.
															Attribute-based encryption	Encryption & DLP
															Encryption of immutable storage	Encryption & DLP
															Blockchain	Blockchain
															Access control through blockchain	Access control
															Record real-time success of failure of user activities	AI, AIX, or active AI
6	CINAHL Ultimate	2021	Relias Media	New Threats to Cybersecurity Call for Vigilance, Preparation.	not reported	no intervention	No control group. No results reported.	not reported	White Paper	0	Perspectives from one country (selection bias)	not reported	U.S.	not reported	MFA	Access control				Not reported	IV	B	Not reported	When a healthcare entity loses access to systems or data, that can interfere with patient care. For example, it can prevent providers from accessing critical information about a patient’s medical history or allergies that is stored in the electronic medical record. Healthcare never stops. A hospital hit by ransomware still has patients to tread emergently.			A forensic analysis of the affected devices might show that there is a low probability the information was compromised, thus this incident is not a reportable breach under HIPAA.
															Practice procedures	Organizational cyber resiliency
															establish procedures for security incidents,	Organizational cyber resiliency
															Disable legacy remote access protocols (RDP, SSH)	Disable legacy protocols and equipment that cannot be updated
															Segment network	Segment network
															Disconnect any system that cannot be updated	Standard maintenance and practice
															COOP	Organizational cyber resiliency
															Update and patch systems	Standard maintenance and practice
															third party penetration testing	Organizational cyber resiliency
															Encryption	Encryption & DLP
															Regular backups	Organizational cyber resiliency
															Test backups	Standard maintenance and practice
															Store backups offsite	Standard maintenance and practice
															Education & Training	Organizational cyber resiliency
															Forensic analysis of affected devices	Organizational cyber resiliency
															role-based security	Access control
															update firewalls	Monitoring tools & technology
9	CINAHL Ultimate	2021	Relias Media	Cyberattack Almost Shuts Down Health System, Shows Need for Security.	not reported	no intervention	No control group. No results reported.	Providers resorted to paper medical records. This delayed care and the dispensing of medication.	White Paper	0	Perspectives from one country (selection bias)	not reported	U.S.	Not reported	Secure IoT devices,	Organizational cyber resiliency		Reverting to paper records delayed care	Delay care	Hospital system with 400 hospitals. Hospital workers are less saavy spotting threats. Cerner was the EHR.	IV	B	Not reported		Ryuk (part of the TrickBot malware strain) was the ransomeware used. This threat typically originates in Russia. Originated in a phishing email followed by a root kit. This malware typically uses a double-layer attack, or double extortion (exfiltrate a copy for breach).		Overall, healthcare has an aging infrastructure vulnerable to attack. Medical breaches are as large now as retail breaches. Medical records yield 10x the value as credit cards on the black market due to the potential to submit false medical claims and purchase prescription drugs.
															Data Loss Prevention (DLP) solution.	Encryption & DLP
															Zero standing privilege environment.	Access control
															Intelligence gathering capabilities.	Organizational cyber resiliency
															Network segmentation.	Segment network
															Secure cloud-based apps	Standard maintenance and practice		Reverting to paper records delayed medication dispensing	Potential medical error
															Secure legacy systems	Disable legacy protocols and equipment that cannot be updated
															Regular backups of immutable storage	Organizational cyber resiliency
															Perform recovery ops if EHR is held for ransom	Organizational cyber resiliency
															Real-time AI to interrogate packets	AI, AIX, or active AI
11	PubMed	2021	Upendra	Selecting a Passive Network Monitoring Solution for Medical Device Cybersecurity Management	not reported	no intervention	No control group.	No results reported.	White Paper	0	Perspectives from one country (selection bias)	not reported	U.S.	not reported	Prevention with passive network monitoring (PNM), connected medical devices and its role in effective care delivery (?)	Organizational cyber resiliency		Anti-virus software can disrupt the functioning of IOMT	Potential medical error	Not reported	IV	B	Not reported	The lack of security built into traditional medical devices and the Internet of Medical Things (IoMT) has increased susceptibility to exploitable vulnerabilities. Connected medical devices contribute to effective clinical care delivery, and interruption in their functionality can affect a healthcare system’s ability to diagnose, monitor, and/or treat patients.			Antivirus and antimalware cannot be installed on connected devices because they scan the device. Instead use PNM which does not interrupt medical device activities.
															Use PNM to protect without disrupting function of IOMT	Organizational cyber resiliency
															Important to asset mgmt to identify these systems using NIST Cybersecurity Framework	Risk-based management of cybersecurity
															Prevent: aweness & training;	Organizational cyber resiliency
															data security;	Monitoring tools & technology
															maintenance.	Standard maintenance and practice
															Overview of network security types	Risk-based management of cybersecurity
															Medical device cybersecurity program	Organizational cyber resiliency
															identify programatic gaps that signal the need for PNM	Risk-based management of cybersecurity
															Anti-virus software	Monitoring tools & technology
															Anti-malware software	Monitoring tools & technology
															Access control (MFA?)	Access control
															host intrusion detection and prevention	Monitoring tools & technology
															management agents;	Monitoring tools & technology
															applicaion security;	Organizational cyber resiliency
															behavioral analytics;	Monitoring tools & technology
															distributed denial of service protection;	Monitoring tools & technology
															email security;	Monitoring tools & technology
															firewalls	Monitoring tools & technology
															mobile device security	Risk-based management of cybersecurity
															network segmentatioin;	Segment network
															security information and event mgmt';	Organizational cyber resiliency
															web security	Monitoring tools & technology
5	CINAHL Ultimate	2020	Kabir et al.	Trends and best practices in health care cybersecurity insurance policy.	not reported	no intervention	No control group. No results reported.	not reported	White Paper	0	Perspectives from one country (selection bias)	not reported	U.S.	not reported	cybersecurity insurance that covers ransomware attacks and third party contractors.	Organizational cyber resiliency				Not reported	IV	B	Not reported	in the United States, there are about ten to fifteen connected devices per hospital bed that provide multiple points of targets for cyberattacks.. BYOD can lead to patients accessing the hospital's network on their low security devices.
															Before purchasing a policy, health care organizations should perform a comprehensive assessment of their information technology security capabilities and needs.	Risk-based management of cybersecurity
															Risk-based management assessment	Risk-based management of cybersecurity
															Capabilities assessment	Organizational cyber resiliency
															Education & training	Organizational cyber resiliency
															Blockchain for medical records	Blockchain
22	SD	2020	Dave et al.	Management of a critical downtime event involving integrated electronic health record,	single event at a single hospital (case study). Evaluated codes.	no intervention	no control group	No results reported.	Observational	139	Perspectives from one country (selection bias)	not reported	Australia	not reported	Analyze the impact of the cybersecurity event	Post-event analysis					III	B	FundingThe Division of Surgery at the Princess Alexandra funded theprofessional transcription of interviews.		impact of event, response to the event, resilience and institutional reserve, and challenges and learnings.
															Establish multi-level decision making	Organizational cyber resiliency
															Establish strong horizontal and vertical leadership	Governance & Leadership
															Establish proactive cybersecurity initiatives	Organizational cyber resiliency
2	CINAHL Ultimate	2019	Ferrara	Cybersecurity in Medical Imaging.	not reported	no intervention	No control group. No results reported.	not reported	White Paper	0	Perspectives from one country (selection bias)	not reprted	Canada	not reported	education and training	Organizational cyber resiliency				Not reported	IV	B	Not reported		The author posits that an attack in the CT suite could bring down the entire hospital due to networked medical devices.
3	CINAHL Ultimate	2018	Malmo	Howto Defend Yourself Against Scams and Cyberattacks.	not reported	no intervention	No control group. No results reported.	not reported	White Paper	0	Perspectives from one country (selection bias)	not reported	U.S.	not reported	training;	Organizational cyber resiliency				Not reported	IV	B	Not reported	Information sharing within clinical care makes healthcare more susceptable to viruses and phishinig scams.
															Multi-factor authentication	Access control
															Segregate billing functions;	Segment network
															PT Integrity in Practice Program Preventing Fraud, waste, and abuse	Standard maintenance and practice
															A Primer for Physical Therapists	Organizational cyber resiliency
															a free guide to laws and regulations	Organizational cyber resiliency
															Firewalls	Monitoring tools & technology
															Anti-virus software	Monitoring tools & technology
															Encryption	Encryption & DLP
															Risk assessment	Risk-based management of cybersecurity
															Ransomware response	Organizational cyber resiliency
															system protection	Standard maintenance and practice
17	WoS	2018	da Silva Etges et al.	Development of an enterprise risk inventory for healthcare	interviews with 15 chief risk officers	risk management inventory	No control group.	No results reported.	Qualitative	15	Perspectives from two countries (selection bias)	not reported	Brazil & U.S.	descriptive statistics to create a risk ranking, cluster classification with nearest neighbor and K-Means	Develop ERM programs (Enterprise Risk Management)	Risk-based management of cybersecurity				Not reported	III	B	Not reported	Patient data security in hospitals that operate with high levels of technology is fundamental to delivering high quality and safe care to patients. At the top of the risk ranking, the identification of cyberattacks reflects the importance that healthcare risk managers place on this risk by allocating time and other resources.
															Risk-management culture	Risk-based management of cybersecurity
																Prevention, Detection, and Reporting Themes	Reference	Frequency	Based on the model, we could have grouped 79% of the observations/themes into Cyber Resiliency
						Examples	Examples	Examples			Examples	Examples	Examples	Examples		Organizational cyber resiliency		41	0.294964
						Teleradiology	% greater than control	Reduced infection rates			Selection bias	not reprted	UK	Descriptive statistics		Monitoring tools & technology		20	0.143885	Could also be cyber resilience
						Teleconsultation	Improved condition, but not statistically significant	Decreased cholesterol			Sample bias	small	U.S.	Measures of central tendency		Standard maintenance and practice		13	0.0935252	Could also be cyber resilience
						Video-call		Increased medication adherence			Observation bias	medium	India	t-test		Encryption & DLP		13	0.0935252	Could also be cyber resilience
						Audio only		Improved mobility			Confirmation bias	large	Germany	Chi-square test		Risk-based management of cybersecurity		11	0.0791367
						Asynchronous email					Publishing bias		South Africa	ANOVA		AI, AIX, or active AI		9	0.0647482
						mHealth					Response bias		Brazil	MANOVA		Blockchain		8	0.057554
						eHealth					Design bias		Canada	ANCOVA		Access control		8	0.057554	Could also be cyber resilience
																Segment network		7	0.0503597	Could also be cyber resilience
									Study Design	Frequency	Citation bias		Indonesia	Logistsic Regression		Governance & Leadership		4	0.028777	Could also be cyber resilience
									RCT	0	0		Australia	not reported		Disable legacy protocols and equipment that cannot be updated		2	0.0143885	Could also be cyber resilience
									True experiment	1	0.0454545		New Zeland			Big Data		1	0.00719424
									Quasi-experimental	1	0.0454545					Post-event analysis		2	0.0143885	Could also be cyber resilience
									Pre-post	0	0					Total		139	Pt Care Theme	Frequency
		2025	0	0					Qualitative	1	0.0454545		Country of Origin	Frequency					Delay care	6	0.545455
		2024	0	0					Cohort	0	0	Americas 50%	U.S.	7	0.4375				Potential medical error	3	0.272727
		2023	4	0.25					Observational	1	0.0454545	Australia 9%	Australia	1	0.0625				Missing care elements	2	0.181818
		2022	4	0.25					Non-experimental (no randomization, no control)	1	0.0454545	Europe 14%	Ireland	1	0.0625				Total	11	Strength of Evidence	Frequency
		2021	3	0.1875					White Paper	16	0.727273	Americas	Canada	2	0.125						I	0	0
		2020	2	0.125					Mixed Methods	1	0.0454545	Europe	U.K.	1	0.0625						II	0	0
		2019	1	0.0625					Total	22		Asia & ME 14%	Asia & Middle East	1	0.0625						III	3	0.1875
		2018	2	0.125					Min	0		Americas	Brazil & U.S.	1	0.0625						IV	13	0.8125
		2017	0	0					Max	1025		Asia & ME	India	0	0						V	0	0
		2016	0	0								Korea 5%	Korea	1	0.0625						Total	16
		2015	0	0								Asia & ME	Israel	0	0							Quality of Evidence	Frequency
			16									Asia & ME	Saudi Arabia	0	0							A	2	0.125
												Asia & ME	Tunisia, Saudi Arabia, UAE	1	0.0625							B	13	0.8125
													Total	16								C	1	0.0625
															Organizational cyber resiliency;	Organizational cyber resiliency						Total	16
															Governance & leadership	Governance & Leadership
															Risk-based management of cybersecurity	Risk-based management of cybersecurity
															Cyber-risk mgt frameworks	Cyber-risk mgt frameworks
															Education & Training	Organizational cyber resiliency
															Monitoring tools & Technology	Monitoring tools & technology
															education and training	Education & Training
															training;
															Multi-factor authentication	Access control
															Segregate billing functions;	Segment network
															PT Integrity in Practice Program Preventing Fraud, waste, and abuse	Organizational cyber resiliency
															A Primer for Physical Therapists	Organizational cyber resiliency
															a free guide to laws and regulations	Education & Training
															Firewalls	Monitoring tools & technology
															Anti-virus software	Monitoring tools & technology
															Encryption	Encryption & DLP
															Risk assessment	Risk-based management of cybersecurity
															Ransomware response	Organizational cyber resiliency
															system protection	Monitoring tools & technology
															Segmenting networks to reduce the amount of data or systems one person or system can access.	Segment network
															Doctors could keep paper patient notes as a backup	Organizational cyber resiliency
										Source: Black Swan Security					Educating staff on passwords	Education & Training
															Multi-factor authentication	Access control
										We should mention the EU's Cyber Resilience Act (2024)					cybersecurity insurance that covers ransomware attacks and third party contractors.	Organizational cyber resiliency
															Before purchasing a policy, health care organizations should perform a comprehensive assessment of their information technology security capabilities and needs.	Risk-based management of cybersecurity
															Risk-based management assessment	Risk-based management of cybersecurity
															Capabilities assessment
															Education & training	Education & Training
															Blockchain for medical records	Blockchain
															MFA	Access control
															Practice procedures
															establish procedures for security incidents,
															Disable legacy remote access protocols (RDP, SSH)	Disable legacy protocols and equipment that cannot be updated
															Segment network	Segment network
															Disconnect any system that cannot be updated	Disable legacy protocols and equipment that cannot be updated
															COOP	Organizational cyber resiliency
															Update and patch systems	Standard maintenance and practice
															third party penetration testing	Organizational cyber resiliency
															Encryption	Encryption
															Regular backups	Standard maintenance and practice
															Test backups	Standard maintenance and practice
										Source: SSL2Buy					Store backups offsite	Standard maintenance and practice
															Education & Training	Education & Training
															Forensic analysis of affected devices	Organizational cyber resiliency
															role-based security	Standard maintenance and practice
															update firewalls	Organizational cyber resiliency
															The incident was a ransomware attack resulting from an employee phishing email on a work laptop that he took on vacation. Augment cybersecurity for network (?)	Organizational cyber resiliency
															Create a communication plan.	Organizational cyber resiliency
															COOP	Organizational cyber resiliency
															Education & Training	Organizational cyber resiliency
															Encryption & Data Loss Prevention	Encryption & DLP
															VPN	Organizational cyber resiliency
															Cyberattack plan	Organizational cyber resiliency
															Regular policy and procedure review	Organizational cyber resiliency
															education and training	Organizational cyber resiliency
															Secure IoT devices,
															Data Loss Prevention (DLP) solution.	Encryption & DLP
															Zero standing privilege environment.	Standard maintenance and practice
															Intelligence gathering capabilities.	AI, AIX, or active AI
															Network segmentation.	Segment network
															Secure cloud-based apps	Organizational cyber resiliency
															Secure legacy systems	Disable legacy protocols and equipment that cannot be updated
															Regular backups of immutable storage	Standard maintenance and practice
															Perform recovery ops if EHR is held for ransom	Restore recent backup if EHR is held for ransom
															Real-time AI to interrogate packets	Use active AI
															Software patching.	Standard maintenance and practice
															Train hospital staff.	Education & Training
															Encryption	Encryption
															Segment network	Segment network
															Education & Training	Education & Training
															Prevention with passive network monitoring (PNM), connected medical devices and its role in effective care delivery (?)	Organizational cyber resiliency
															Use PNM to protect without disrupting function of IOMT
															Important to asset mgmt to identify these systems using NIST Cybersecurity Framework	Risk-based management of cybersecurity
															Prevent: aweness & training;	Education & Training
															data security;	Standard maintenance and practice
															maintenance.	Standard maintenance and practice
															Overview of network security types	Risk-based management of cybersecurity
															Medical device cybersecurity program	Organizational cyber resiliency
															identify programatic gaps that signal the need for PNM
															Anti-virus software	Monitoring tools & technology
															Anti-malware software	Monitoring tools & technology
															Access control (MFA?)	Access control
															host intrusion detection and prevention	Monitoring tools & technology
															management agents;	Monitoring tools & technology
															applicaion security;	Monitoring tools & technology
															behavioral analytics;
															distributed denial of service protection;	Standard maintenance and practice
															email security;	Monitoring tools & technology
															firewalls	Standard maintenance and practice
															mobile device security	Standard maintenance and practice
															network segmentatioin;	Segment network
															security information and event mgmt';	Governance & Leadership
															web security	Standard maintenance and practice
															Time-series classifification models for identifying potential cyberattacks in the Internet of Health Things (IoHT). ;	Use active AI
															Neighborhood component analsyis to select inputs	Artificial Intelligence (AI)
															Machine learning to identify cyberattacks in the IoHT network.	Artificial Intelligence (AI)
															Block chain secures EMR	Blockchain
															Blockchain to secure EHR	Blockchain
															Blockchain to secure remote patient monitoring	Blockchain
															Blockchain to protect health insurance claims	Blockchain
															network segmentation	Segment network
															Anti-malware software	Monitoring tools & technology
															halt all elective surgeries and invasive procedures	Organizational cyber resiliency
															Software-based response	Organizational cyber resiliency
															Distribution of laptops with secured cellular Internet connection	Organizational cyber resiliency
															Integrated Intrusion Detection,	Monitoring tools & technology
															Efficient Feature Engineering,
															Comprehensive Attack Detection,	Monitoring tools & technology
															Explainability Through Shapley Additive Explanation
															Software-as-a-Service (SaaS) Deployment on Edge Computing.	Monitoring tools & technology
															Machine learning to identify cyberattacks in the IoHT network.	Artificial Intelligence (AI)
															alternate quantum random walks	Artificial Intelligence (AI)
															controlled Rubik’s Cube transformations	Artificial Intelligence (AI)
															Integration of the Elliptic Curve Cryptosystem with Hill Cipher (ECCHC)	Encryption
															Develop ERM programs (Enterprise Risk Management)
															Risk-management culture	Risk-based management of cybersecurity
															Proposed healthcare big data platform	Big Data
															Attribute-based encryption	Encryption
															Encryption of immutable storage	Encryption
															Blockchain	Blockchain
															Access control through blockchain	Access control
															Record real-time success of failure of user activities	Use active AI
															Blockchain-based federated learning	Blockchain
															Asymmetric key cryptography	Encryption
															Hyper ledger (Linux based)	Blockchain
															Real-time AI to interrogate packets	Use active AI
															Protection a the physical, network (transport), and application layers	Monitoring tools & technology
															Machine learning to identify cyberattacks in the IoHT network.	Use active AI
															Education & Training	Education & Training
															Culture of awareness and personal responsibility	Education & Training
															Cybersecurity practices integrated with normal workload	Organizational cyber resiliency
															Update the IT infrastructure	Standard maintenance and practice
															Authentication, Authorization, and Access (AAA) control layer	Access control
															Elliptic Curve Cryptography (ECC)-based key management	Encryption
															Elliptic Curve Diffie–Hellman Key Exchange	Encryption
															Analyze the impact of the cybersecurity event	Organizational cyber resiliency
															Establish multi-level decision making	Organizational cyber resiliency
															Establish strong horizontal and vertical leadership	Organizational cyber resiliency
															Establish proactive cybersecurity initiatives	Organizational cyber resiliency

## Sheet: Table 1
Date of pub	Authors	Participants	Experimental Intervention	Results	Medical Outcomes Reported	Study Design
2024	James	not reported	no intervention	No control group. No results reported.	not reported	White Paper
2024	Kumar et al.	not reported	no intervention	No control group.	that the proposed DAG-LSTM achieves the highest accuracy for cyberattack identification, with 99.89% training and 92.04% an average testing accuracy.	White Paper
2024	Abbou et al.	546 beds, data for 8 week period following the attack	no intervention	Data from the parell 8 week period in 209	sharp drop in surgical activities, emergency room visits, and total hospital occupancy was observed immediately and during the first postattack week.	Non-experimental (no randomization, no control)
2024	Aljuhani et al.	The data set WUSTL-EHMS-2020, sixteen thousand synthetic health-care data records on patients' biometrics and network flow metrics.	intelligent and explainable Intrusion Detection System	No control group.	No results reported.	White Paper
2024	Hore et al.	Doctors and nurses in hospitals	survey mechanism used	no control group	No results reported.	Mixed Methods
2024	Dhar et al.	Medical devices (IoMT)	Elliptic Curve Cryptography (ECC)-based key management. This uses the Elliptic Curve Diffie–Hellman Key Exchange technique.	Compared against Oracle-based real-or-random (ROR) model and Dolev-Yao (DY) logic	The ECC outperformed the control	True experiment
2023	Dixit et al.	not reported	no intervention	No control group. No results reported.	not reported	White Paper
2023	Cartwright AJ	not reported	no intervention	No control group. No results reported.	Infusion pumps can be easily altered to change rates of flow.	White Paper
2023	Rehman et al.	not reported	no intervention	No control group.	No results reported.	White Paper
2023	Moulahi et al.	1025 medical records	Blockchain federaded learning	Security was incresaed through a hyper ledger	No results reported.	Quasi-experimental
2022	Stokes	University medical library	no intervention	No control group. No results reported.	not reported	White Paper
2022	Wells	not reported	Training	No control group. No results reported.	not reported	White Paper
2022	Kumar et al.	not reported	no intervention	No control group.	the suggested architecture speeds up ledger updates by 63% and reduces network traffic by 10 times.	White Paper
2022	Kang & Kim	not reported	no intervention	No control group.	No results reported.	White Paper
2021	Relias Media	not reported	no intervention	No control group. No results reported.	not reported	White Paper
2021	Relias Media	not reported	no intervention	No control group. No results reported.	Providers resorted to paper medical records. This delayed care and the dispensing of medication.	White Paper
2021	Upendra	not reported	no intervention	No control group.	No results reported.	White Paper
2020	Kabir et al.	not reported	no intervention	No control group. No results reported.	not reported	White Paper
2020	Dave et al.	single event at a single hospital (case study). Evaluated codes.	no intervention	no control group	No results reported.	Observational
2019	Ferrara	not reported	no intervention	No control group. No results reported.	not reported	White Paper
2018	Malmo	not reported	no intervention	No control group. No results reported.	not reported	White Paper
2018	da Silva Etges et al.	interviews with 15 chief risk officers	risk management inventory	No control group.	No results reported.	Qualitative

## Sheet: Table 2
Authors	Prevention, Detection, Response, and Reporting	Prevention, Detection, Response, and Reporting Themes	Effects on patient care	Effects on patient care Themes
James	Segmenting networks to reduce the amount of data or systems one person or system can access	Segment network	Disruption of workflows	Delay care
	Doctors could keep paper patient notes as a backup	Governance & Leadership
	Educating staff on passwords	Organizational cyber resiliency	imaging can go missing	Missing care elements
	Multi-factor authentication	Access control	lab results can go missing	Missing care elements
Kumar et al.	Time-series classifification models for identifying potential cyberattacks in the Internet of Health Things (IoHT)	Monitoring tools & technology	Not reported
	Neighborhood component analsyis to select inputs	AI, AIX, or active AI
	Machine learning to identify cyberattacks in the IoHT network.	AI, AIX, or active AI
Abbou et al.	Anti-malware software	Monitoring tools & technology	Surgeries rescheduled	Delay care
	halt all elective surgeries and invasive procedures	Organizational cyber resiliency
	Software-based response	Monitoring tools & technology	Patient transfers	Delay care
	Distribution of laptops with secured cellular Internet connection	Standard maintenance and practice	All non-live-saving procedures rescheduled	Delay care
Aljuhani et al.	Integrated Intrusion Detection	Monitoring tools & technology	Not reported
	Efficient Feature Engineering	AI, AIX, or active AI
	Comprehensive Attack Detection	Monitoring tools & technology
	Explainability Through Shapley Additive Explanation	AI, AIX, or active AI
	Software-as-a-Service (SaaS) Deployment on Edge Computing.	Monitoring tools & technology
	Machine learning to identify cyberattacks in the IoHT network	AI, AIX, or active AI
Hore et al.	Education & Training	Organizational cyber resiliency	Not reported
	Culture of awareness and personal responsibility	Organizational cyber resiliency
	Cybersecurity practices integrated with normal workload	Organizational cyber resiliency
	Update the IT infrastructure	Standard maintenance and practice
Dhar et al.	Authentication, Authorization, and Access (AAA) control layer	Access control	Not reported
	Elliptic Curve Cryptography (ECC)-based key management	Encryption & DLP
	Elliptic Curve Diffie–Hellman Key Exchange	Encryption & DLP
Dixit et al.	Organizational cyber resiliency	Organizational cyber resiliency	Not reported
	Governance & leadership	Governance & Leadership
	Risk-based management of cybersecurity	Risk-based management of cybersecurity
	Cyber-risk mgt frameworks	Risk-based management of cybersecurity
	Education & Training	Organizational cyber resiliency
	Monitoring tools & Technology	Monitoring tools & technology
Cartwright AJ	Software patching	Standard maintenance and practice	Infusion pumps can be easily altered to change rates of flow.	Potential medical error
	Train hospital staff	Organizational cyber resiliency
	Encryption	Encryption & DLP
	Segment network	Segment network
	Education & Training	Organizational cyber resiliency
Rehman et al.	alternate quantum random walks	Encryption & DLP	Not reported
	controlled Rubik’s Cube transformations	Encryption & DLP
	Integration of the Elliptic Curve Cryptosystem with Hill Cipher (ECCHC)	Encryption & DLP
Moulahi et al.	Blockchain-based federated learning	Blockchain	Not reported
	Asymmetric key cryptography	Encryption & DLP
	Hyper ledger (Linux based)	Blockchain
	Real-time AI to interrogate packets	AI, AIX, or active AI
	Protection a the physical, network (transport), and application layers	Organizational cyber resiliency
	Machine learning to identify cyberattacks in the IoHT network	AI, AIX, or active AI
Stokes	The incident was a ransomware attack resulting from an employee phishing email on a work laptop that he took on vacation	Organizational cyber resiliency	Not reported
	Create a communication plan	Governance & Leadership
	COOP	Organizational cyber resiliency
	Education & Training	Organizational cyber resiliency
	Encryption	Encryption & DLP
	VPN	Standard maintenance and practice
	Cyberattack plan	Organizational cyber resiliency
	Regular policy and procedure review	Standard maintenance and practice
Wells	education and training	Organizational cyber resiliency	Not reported
Kumar et al.	Block chain secures EMR	Blockchain	Network traffic lags which could lead to delays in care	Delay care
	Blockchain to secure EHR	Blockchain
	Blockchain to secure remote patient monitoring	Blockchain
	Blockchain to protect health insurance claims	Blockchain
	network segmentation	Segment network
Kang & Kim	Proposed healthcare big data platform	Big Data	Not reported
	Attribute-based encryption	Encryption & DLP
	Encryption of immutable storage	Encryption & DLP
	Blockchain	Blockchain
	Access control through blockchain	Access control
	Record real-time success of failure of user activities	AI, AIX, or active AI
Relias Media	MFA	Access control	Not reported
	Practice procedures	Organizational cyber resiliency
	establish procedures for security incidents	Organizational cyber resiliency
	Disable legacy remote access protocols (RDP, SSH)	Disable legacy protocols and equipment that cannot be updated
	Segment network	Segment network
	Disconnect any system that cannot be updated	Standard maintenance and practice
	COOP	Organizational cyber resiliency
	Update and patch systems	Standard maintenance and practice
	third party penetration testing	Organizational cyber resiliency
	Encryption	Encryption & DLP
	Regular backups	Organizational cyber resiliency
	Test backups	Standard maintenance and practice
	Store backups offsite	Standard maintenance and practice
	Education & Training	Organizational cyber resiliency
	Forensic analysis of affected devices	Organizational cyber resiliency
	role-based security	Access control
	update firewalls	Monitoring tools & technology
Relias Media	Secure IoT devices,	Organizational cyber resiliency	Reverting to paper records delayed care	Delay care
	Data Loss Prevention (DLP) solution	Encryption & DLP
	Zero standing privilege environment	Access control
	Intelligence gathering capabilities	Organizational cyber resiliency
	Network segmentation	Segment network
	Secure cloud-based apps	Standard maintenance and practice	Reverting to paper records delayed medication dispensing	Potential medical error
	Secure legacy systems	Disable legacy protocols and equipment that cannot be updated
	Regular backups of immutable storage	Organizational cyber resiliency
	Perform recovery ops if EHR is held for ransom	Organizational cyber resiliency
	Real-time AI to interrogate packets	AI, AIX, or active AI
Upendra	Prevention with passive network monitoring (PNM)	Organizational cyber resiliency	Anti-virus software can disrupt the functioning of IOMT	Potential medical error
	Use PNM to protect without disrupting function of IOMT	Organizational cyber resiliency
	Important to asset mgmt to identify these systems using NIST Cybersecurity Framework	Risk-based management of cybersecurity
	Prevention: awareness & training	Organizational cyber resiliency
	data security	Monitoring tools & technology
	maintenance	Standard maintenance and practice
	Overview of network security types	Risk-based management of cybersecurity
	Medical device cybersecurity program	Organizational cyber resiliency
	identify programatic gaps that signal the need for PNM	Risk-based management of cybersecurity
	Anti-virus software	Monitoring tools & technology
	Anti-malware software	Monitoring tools & technology
	Access control	Access control
	host intrusion detection and prevention	Monitoring tools & technology
	management agents	Monitoring tools & technology
	applicaion security	Organizational cyber resiliency
	behavioral analytics	Monitoring tools & technology
	distributed denial of service protection	Monitoring tools & technology
	email security	Monitoring tools & technology
	firewalls	Monitoring tools & technology
	mobile device security	Risk-based management of cybersecurity
	network segmentation	Segment network
	security information and event mgmt	Organizational cyber resiliency
	web security	Monitoring tools & technology
Kabir et al.	cybersecurity insurance that covers ransomware attacks and third party contractors	Organizational cyber resiliency	Not reported
	Before purchasing a policy, health care organizations should perform a comprehensive assessment of their information technology security capabilities and needs.	Risk-based management of cybersecurity
	Risk-based management assessment	Risk-based management of cybersecurity
	Capabilities assessment	Organizational cyber resiliency
	Education & training	Organizational cyber resiliency
	Blockchain for medical records	Blockchain
Dave et al.	Analyze the impact of the cybersecurity event	Post-event analysis	Not reported
	Establish multi-level decision making	Organizational cyber resiliency
	Establish strong horizontal and vertical leadership	Governance & Leadership
	Establish proactive cybersecurity initiatives	Organizational cyber resiliency
Ferrara	education and training	Organizational cyber resiliency	Not reported
Malmo	training	Organizational cyber resiliency	Not reported
	Multi-factor authentication	Access control
	Segregate billing functions;	Segment network
	PT Integrity in Practice Program Preventing Fraud, waste, and abuse	Standard maintenance and practice
	A Primer for Physical Therapists	Organizational cyber resiliency
	a free guide to laws and regulations	Organizational cyber resiliency
	Firewalls	Monitoring tools & technology
	Anti-virus software	Monitoring tools & technology
	Encryption	Encryption & DLP
	Risk assessment	Risk-based management of cybersecurity
	Ransomware response	Organizational cyber resiliency
	system protection	Standard maintenance and practice
da Silva Etges et al.	Develop ERM programs (Enterprise Risk Management)	Risk-based management of cybersecurity	Not reported
	Risk-management culture	Risk-based management of cybersecurity

## Sheet: Appendix A
Authors	Sample Size	Bias within study	Effect Size	Country of Origin	Statistics Used	Hospital characteristics	Strength of Evidence	Quality of Evidence	Source of Funding
James	0	Perspectives from one country (selection bias)	not reported	U.S.	not reported	Not reported	IV	B	Not reported
Kumar et al.	0	Perspectives from one country (selection bias)	not reported	Australia	not reported	Not reported	IV	A	Not reported
Abbou et al.	1	Perspectives from one country (selection bias)	not reported	Israel	Descriptive statistics for times series	public, general, acute care non-profilt, government owned, referral university teaching hospital	III	A	Not funded
					Mann–Whitney non-parametric test for two independent samples
					Mann–Kendall trend test to investigate the week-by-week differences.
Aljuhani et al.	16000	Perspectives from one country (selection bias)	not reported	Saudi Arabia	Machine learning, Confusion Matrix,	Not reported	III	A	Not reported
Hore et al.	259	Perspectives from one country (selection bias)	not reported	Ireland	not reported		III	B	Not reported
Dhar et al.	0	Perspectives from one country (selection bias)	not reported	India	not reported		III	B	Not reported
Dixit et al.	0	Perspectives from one country (selection bias)	not reprted	Canada	not reported	Not reported	IV	A	Not reported
Cartwright AJ	0	Perspectives from one country (selection bias)	not reported	U.S.	not reported	Hospitals often have guest networks within its borders.	IV	B	Not reported
Rehman et al.	0	Perspectives from one country (selection bias)	not reported	U.K.	not reported		IV	B	Not reported
Moulahi et al.	1025	Perspectives from one region (selection bias)	not reported	Tunisia, Saudi Arabia, UAE	not reported		III	A	Not reported
Stokes	0	Perspectives from one country (selection bias)	not reported	U.S.	not reported	Not reported	IV	B	Not reported
Wells	0	Perspectives from one country (selection bias)	not reported	Ireland	not reported		IV	C	Not reported
Kumar et al.	0	Perspectives from one region (selection bias)	not reported	Asia & Middle East	not reported	Not reported	IV	B	Not reported
Kang & Kim	0	Perspectives from one country (selection bias)	not reported	Korea	not reported	Not reported	IV	B	Not reported
Relias Media	0	Perspectives from one country (selection bias)	not reported	U.S.	not reported	Not reported	IV	B	Not reported
Relias Media	0	Perspectives from one country (selection bias)	not reported	U.S.	Not reported	Hospital system with 400 hospitals. Hospital workers are less saavy spotting threats. Cerner was the EHR.	IV	B	Not reported
Upendra	0	Perspectives from one country (selection bias)	not reported	U.S.	not reported	Not reported	IV	B	Not reported
Kabir et al.	0	Perspectives from one country (selection bias)	not reported	U.S.	not reported	Not reported	IV	B	Not reported
Dave et al.	139	Perspectives from one country (selection bias)	not reported	Australia	not reported		III	B	FundingThe Division of Surgery at the Princess Alexandra funded theprofessional transcription of interviews.
Ferrara	0	Perspectives from one country (selection bias)	not reprted	Canada	not reported	Not reported	IV	B	Not reported
Malmo	0	Perspectives from one country (selection bias)	not reported	U.S.	not reported	Not reported	IV	B	Not reported
da Silva Etges et al.	15	Perspectives from two countries (selection bias)	not reported	Brazil & U.S.	descriptive statistics to create a risk ranking, cluster classification with nearest neighbor and K-Means	Not reported	III	B	Not reported

## Sheet: Appendix B
Appendix B: Articles not chosen for review and reason.
					Screening (Keep=1,reject=0)			Notes about rejection	Consensus Meeting Number One
Date of pub	Authors	Study title	Journal	Reason for Rejection	DD	CSK	RS	Which inclusion criteria does it not meet?	(1/0)
								(prevention, detection, notification)
2024	Gresko, Josephine M. ; Fink III, Joseph L.	Consequences of the Change Healthcare Cyberattack Continue: Legislative Efforts Regarding Cybersecurity Are Ongoing, but Individuals and Organizations Should Remain Vigilant.	Pharmacy Times	Non-Journal	0	0		This is not a journal article. In our selection criteria, we limited articles to those that were peer-reviewed. A trade magazine is not that. We could use some of this info in the introduction.	0
2021		Class Action Lawsuits Possible After Cyberattack.	Healthcare Risk Management	Not Germane	0	0		Not prevention, detection, or reporting.	0
2022	Strong, Hilary ; Pickles, Angela ; Hartery, Angus	Lessons Learned from a Cyberattack on the Healthcare System of Newfoundland and Labrador: A Radiology Perspective.	Canadian Association of Radiologists Journal	Non-Journal	0	1		Only one page, not a journal article	0
2024	Lal, Anurag	Mitigating Health Care Cyberattacks: 5 Best Practices.	Targeted Therapies in Oncology	Non-Journal	0	0		Could use this info in the introduction	0
2024	Weber, Steph ; Martin, Keith	Revenue Cycle Leaders Share Impact, Insights from Change Healthcare Cyberattack.	Journal of AHIMA	Non-Journal	0	0		Could use this info in the introduction	0
2019	Billingsley, Luanne	Cybersmart: Protect the Patient, Protect the Data.	Journal of Radiology Nursing	Not Germane	0	1		This is a maybe for me. Need to read the article. Scott, I got the artice from the library, see subfolder titled Articles, signed DD.	0
2017		Healthcare Cyberattacks on Rise, May Get Worse.	Healthcare Risk Management	Non-Journal	0	0		This article is odd. It is published in a journal, but it was clearly not peer-reviewed. I suggest we omit this from the study, but we could include some contents in the introduction. DD: Reject, full text is only 480 words not an article.	0
2015		Healthcare by far top target for cyberattacks.	Hospital Access Management	Not Germane	0	0		Not prevention, detection, or reporting. Good info for intro.	0
2020	Croke, Lisa	Cyberattacks in health care can threaten patient safety.	AORN Journal	Editorial		1	1	This discusses how the healthcare organizations can maintain patient's safety during the cyberattacks.	0
2024	James, Kelly K.	Digital Danger: How Cyberattacks Put Patients at Risk.	Rheumatology News	Non-Journal		0	0	not refereed article.	0
2024	Pradhan, Rachana ; Public:, Michigan	US Hospitals Prone to Cyberattacks Like One That Impacted Patient Care at Ascension, Experts Say.	Dermatology News	Non-Journal		0	0	Not a refereed article.	0
2024	MACKENZIE, MATT	Protecting Against Ransomware Attacks on Supply Chain: The impacts of a cyberattack on the supply chain could be significant, but many ways exist to protect against the worst case scenarios...Chad Wilson	Healthcare Purchasing News	Non-Journal		0	0	not refereed article.	0
2017		Cyberattack response.	Briefings on HIPAA	Non-Journal		0	0	not refereed article.	0
2022	Yazijy, Suhail ; SchÃ¶lly, Reto ; Kellmeyer, Philipp	Towards a Toolbox for Privacy-Preserving Computation on Health Data...18th World Congress of Medical and Health Informatics, MedInfo 2021 - One World, One Health â€“ Global Partnership for Digital Innovation, 2-4 October, 2021.	Studies in Health Technology & Informatics	Review		1	1	Has data and refereed article.	0
2015		Healthcare by far top target for cyberattacks.	Healthcare Risk Management	Non-Journal		0	0	No detection or reporting	0
2024	Hickman, George T. "Buddy"	Health care practices must 'have a playbook' to prepare for, respond to cyberattacks.	Infectious Disease News	Non-Journal		0	0	No detection or reporting	0
2022	ALJURAID, Roaa ; JUSTINIA, Taghreed	Classification of Challenges and Threats in Healthcare Cybersecurity: A Systematic Review...International Conference on Informatics, Management, and Technology in Healthcare (ICIMTH), 1-3 July, 2022, Athens, Greece.	Studies in Health Technology & Informatics	Review		0	0	More of illustrations on how cybersecurity occurs. No specificities.	0
2024	James, Kelly K.	Digital Danger: How Cyberattacks Put Patients at Risk | MDedge.	Dermatology News	Non-Journal		0	0	Not a refereed article.	0
2024		Healthcare Organizations Often Paying $1 MillionÂ for Cyberattacks.	Healthcare Risk Management	Non-Journal		0	0	No significance	0
2022	KHATIWADA, Pankaj ; Bian YANG	An Overview on Security and Privacy of Data in IoMT Devices: Performance Metrics, Merits, Demerits, and Challenges.	Studies in Health Technology & Informatics	Review	1		1	Privacy versus security are contrasted.	0
2018	AHC MEDIA	Cyberinsurance Now a Necessity, But Choose Coverage Wisely.	Healthcare Risk Management	Non-Journal	0		0	Executive summary of cyberinsurance.	0
2021		Data Show Leaders Worried About Cyberthreats.	Healthcare Risk Management	Non-Journal	0		0	One page summary of risk findings.	0
2022		Cyberattacks Increasing Since Pandemic Began.	Healthcare Risk Management	Non-Journal	0		0	One page summary of risk findings.	0
2024	Messinis S, et al.	Enhancing Internet of Medical Things security with artificial intelligence: A comprehenisve review	Comput Biol Med	Review	1		1	How AI provides extra support against cyberattack.	0
2023	Bhukya et al.	Cybersecurity in Internet of Medical Vehicles: State-of-the-Art Analysis,	Sensors	Review	1		1	It is a review article and it has more contents.	0
		Research Challenges and Future Perspectives
2023	Mazhar et al.	Analysis of IoT Security Challenges and Its Solutions Using Artificial	Brain Sci	Review	1	1			0
		Intelligence
2021	Nifakos et al.	Influence of Human Factors on Cyber Security within Healthcare Organisations: A Systematic Review.	Sensors	Review	0	0			0
2022	Pilares et al.	Addressing the Challenges of Electronic Health Records Using Blockchain and	Sensors	Review	0	0			0
		IPFS
2019	Kintzlinger et al.	Keep an eye on your personal belongings! The security of personal medical	J Biomed Inform	Not Germane	0	0		Medical devices. Not hospital.	0
		devices and their ecosystems
2021	He et al.	Health Care Cybersecurity Challenges and Solutions Under the Climate of	J Med Internet Res	Review	0	0			0
		COVID-19: Scoping Review
2024	Ewoh et al.	Vulnerability to Cyberattacks and Sociotechnical Solutions for Health Care	J Med Internet Res	Review	0	0			0
		Systems: Systematic Review.
2024	Hasegawa	Cybersecurity Interventions in Health Care Organizations in Low- and	J Med Internet Res	Review	0	0			0
		Middle-Income Countries: Scoping Review.
2024	Kanter, Genevieve P.; Rekowski, James R.; Kannarkat, Joseph T.	Lessons From the Change Healthcare Ransomware Attack	JAMA HEALTH FORUM	Editorial	0	0			0
2023	Chiaradonna, Stefano; Jevtic, Petar; Lanchier, Nicolas	Framework for cyber risk loss distribution of hospital infrastructure: Bond percolation on mixed random graphs approach	RISK ANALYSIS	Not Germane		0	0	This seems to be about the pricing of cyberrisk more than the prevention, detection, or notification.	0
2024	Veerasathpurush et al	Orthodontic educational landscape in the contemporary context: Insights from educators	Seminars in Orthodontics	Editorial		0	0	Delphi study with opinions.	0
2024	Anh Pham et al.	Distributed management of patient data-sharing informed consents for clinical research	Computers in Biology and Medicine	Not Germane		0	0	Blockchain for informed consent	0
2017	Amrani et al.	Connected Health Devices for Health Care in French General Medicine Practice: Cross-Sectional Study	JMIR mHealth and uHealth	Not Germane		0	0	Not about cybersecurity	0
2020	Chang et al.	Blockchain in Health Care Innovation: Literature Review and Case Study From a Business Ecosystem Perspective	Journal of Medical Internet Research	Review		0	0	Not enough significant results.	0
2022	Kwarteng et al.	A survey on security issues in modern Implantable Devices: Solutions and future issues	Smart Health	Not Germane		0	0	not about hospitals	0
2022	Takeshita et al.	Improvement of the Japanese healthcare data system for the effective management of patients with COVID-19: A national survey	International Journal of Medical Informatics	Not Germane		0	0	security for reporting public health conditions	0
2024	Claggett et al.	An Infrastructure Framework for Remote Patient Monitoring Interventions and Research	Journal of Medical Internet Research	Review		0	1	The data analytics are emphasized in the moderntimes in which the IT plays a central role.	0
2019	Zheng et al.	Accelerating Health Data Sharing: A Solution Based on the Internet of Things and Distributed Ledger Technologies	Journal of Medical Internet Research	No outcomes reported	0		0	Not prevention, detection, or reporting.	0
2024	Cagigas et al.	Telesurgery and telementoring	Cirugía Española (English Edition)	Not Germane	0		0	Does not discuss data breaches.	0
2024	Nezhad et al.	Securing the future of IoT-healthcare systems: A meta-synthesis of mandatory security requirements	International Journal of Medical Informatics	Review	0		0	It is all about loT system.	0
2023	Cousins et al.	Building resilient hospital information technology services through organizational learning: Lessons in CIO leadership during an international systemic crisis in the United States and Abu Dhabi, United Arab Emirates	International Journal of Medical Informatics	Not Germane	0		0	It is all about training hospital employees.	0
2025	Pinar et al.	Feature efficiency in IoMT security: A comprehensive framework for threat detection with DNN and ML	Computers in Biology and Medicin	Not Germane	0		0	Not prevention, detection, or reporting.	0
2023	Portela et al.	Economic Impact of a Hospital Cyberattack in a National Health System: Descriptive Case Study	JMIR Formative Research	Review	0		0		0
2023	Choi et al.	Assessing the impact of health information exchange on hospital data breach risk	International Journal of Medical Informatics	Not Germane	0		0	HIE and data breach association only.	0
2022	Sadek et al.	Security and privacy in the internet of things healthcare systems: Toward a robust solution in real-life deployment	Computer Methods and Programs in Biomedicine Update	Not Germane	0		0	No detection or reporting	0
2025	Mejía-Granda et al.	A method and validation for auditing e-Health applications based on reusable software security requirements specifications	International Journal of Medical Informatics	Review	0		1	It discusses preventive measures using software.	0
2020	Wani et al.	Hospital Bring-Your-Own-Device Security Challenges and Solutions: Systematic Review of Gray Literature,	JMIR mHealth and uHealth	Review	0		0	Systematec review	0
2024	Denecke et al.	Potential of Large Language Models in Health Care: Delphi Study,	Journal of Medical Internet Research,	Not Germane	0		0	NLP models only, detection but no prevention.	0
2024	Sblendorio et al.	Integrating human expertise & automated methods for a dynamic and multi-parametric evaluation of large language models’ feasibility in clinical decision-making,	International Journal of Medical Informatics	Not Germane	0	0		LLMs in healthcare	0
2021	McCarthy et al.	Enterprise imaging and big data: A review from a medical physics perspective,	Physica Medica	Not Germane	0	0		big data and enterprise imaging	0
2024	Hermansen et al.	Heuristics Identified in Health Data–Sharing Preferences of Patients With Cancer: Qualitative Focus Group Study,	Journal of Medical Internet Research	Not Germane	0	0		data sharing	0
2025	Lewerenz et al.	Public value and digital health: The example of guiding values in the national digital health strategy of France,	International Journal of Medical Informatics	Not Germane	0	0		digital health	0
2024	Zhang et al.	In-Depth Examination of the Functionality and Performance of the Internet Hospital Information Platform: Development and Usability Study,	Journal of Medical Internet Research	Not Germane		0	0	internet hospitals	0
2024	Bermúdez et al.	A fusion architecture to deliver multipurpose mobile health services,	Computers in Biology and Medicine	Not Germane		0	0	designing mHealth services	0
2024	Xu	The Current Status and Promotional Strategies for Cloud Migration of Hospital Information Systems in China: Strengths, Weaknesses, Opportunities, and Threats Analysis,	JMIR Medical Informatics	Review		0	0	It is too specific to a location.	0
2021	Fatoum et al.	Blockchain Integration With Digital Technology and the Future of Health Care Ecosystems: Systematic Review,	Journal of Medical Internet Research,	Review	0		0	The contents are not significant.	0
								DD - systematic review
2022	Rehman et al.	A secure healthcare 5.0 system based on blockchain technology entangled with federated learning technique,	Computers in Biology and Medicine	Not Germane	0		0	A narrow scope for this approach.	0
2021	Das et al.	Cybersecurity: The need for data and patient safety with cardiac implantable electronic devices,	Heart Rhythm,	Not Germane	0		1	This seems to be an emerging global internet of medical things.	0
								DD- security of cardiac implantable electronic devices only, which thus far have not be subject breaches.
2024	Cascini et al.	Health data sharing attitudes towards primary and secondary use of data: a systematic review,	eClinicalMedicine	Review	0		1	It is a relevent systematic review.	0
								DD - we are excluding systematic reviews.
2023	Kessel et al.	Strengthening Cybersecurity for Patient Data Protection in Europe,	Journal of Medical Internet Research,	Not Germane		0	0	consolidating health data in Europe	0

## Sheet: Assigning Workload
Study	DD	CSK	RS
Article 1	x	x
Article 2	x	x
Article 3	x	x
Article 4	x	x
Article 5	x	x
Article 6	x		x
Article 7	x		x
Article 8	x		x
Article 9	x		x
Article 10	x		x
Article 11		x	x
Article 12		x	x
Article 13		x	x
Article 14		x	x
Article 15		x	x
Article 16		x	x
Article 17		x	x
Article 18	x	x
Article 19	x	x
Article 20	x	x
Article 21	x		x
Article 22	x		x
	15	15	14

## Sheet: Ex. Analysis 1
	DB Source	Date of pub	Authors	Study title	Participants	Intervention	Intervention Theme	Results (compared to control group)	Medical Outcomes Reported	Medical Outcomes Themes	Study Design	Study Design Theme	Facilitators	Facilitator Themes	Barriers	Barrier Themes	Sample Size	Bias within study	Effect Size	Country of Origin	Statistics Used	JHNEBP Quality Assessment		Observations / Comments that lead to themes
count																						Strength of Evidence	Quality of Evidence	CSK	JF	SP	KP	GU
1	WoS	2019	Cruz-Sandoval D and Favela J.	Incorporating Conversational Strategies in a Social Robot to Interact with People with Dementia.	Older adults with dementia, > 70, good diction and hearing	Socially assistive robots	Social robots	No control group. The number of utterances increased when conversational strategies were used and PwDs engaged in more sustained conversations. Participants enjoyed conversing with robots.	Increased number of utterances and sustained conversations	Increased talking	Single-subject research design (simple observational, without control group)	Case study	Not reported	Not reported	Not reported	Not reported	23 groups of 3, average age 80.25	Single site location	N/A	Mexico	split-middle trend line	III	B
										Increased talking
2	WoS	2019	Thomas NWD, et al	EVALUATE-AD and Tele-STAR: Novel Methodologies for Assessment of Caregiver Burden in a Telehealth Caregiver Intervention - A Case Study.	One older adult with AD and his caregiver, > 70	Telehealth home-based monitoring Ecological Valid, Ambient, Longitudinal and Unbiased Assessment of Treatment Efficacy in Alzheimer's Disease (EVALUATE-AD)	Telehealth	No control. Very little effect on depression, but the intervention may have stabilized the burden of care.	Zero effect on depression	No effect on depression	Observational case study	Case study	Invisible to participant, No interaction with monitoring device necessary	AT are invisible to users	Not reported	Not reported	2 (1 with AD and his caregiver), average age 72.5	Very small sample	N/A	Canada	Descriptive only	III	B
														No personal interface necessary
3	WoS	2019	Kenigsberg PA, et al	Assistive Technologies to Address Capabilities of People with Dementia: From Research to Practice.	Experts, age, race, and gender not reported	Several assistive technologies were explored: smart calendar clocks, social robots, auto lighting, computer, smartphone	Interview	No control. Many assistive technologies show positive health outcomes and increase safety and wellbeing of users and caregivers, but cost is a barrier to adoption	Reduced sensory loss, Reduced isolation, Improved cognitive abilities (memory, judgment, decision making),	Reduced sensory loss	Delphi study and survey	Delphi	Increases safety, Increased wellbeing, Increased independence	Increased safety	Cost, Forget how to use it, Complex design, Used infrequently, Liability in case of damage or injury	Cost	20, average age not reported	Bias in judgment	N/A	Netherlands	Language processing	IV	B
										Improved coping				Increased wellbeing		Users forget how to use them
										Improved cognitive abilities				Increased independence		Complex interfaces
																Liability concerns
4	CINAHL	2019	Czarnuch S, et al	Informing the development of assistive technologies for persons with dementia by connecting financial measures of wealth to perceptions of task dependence.	Caregivers, 79% female, race not reported	Predictive model to predict survey results. Survey instrument addressed assistive technologies and ADLs.	Predictive model	No control. The predictive model predicted 84% of responses (20 daily tasks x 5 response levels per task).	Not reported	Not reported	Mixed methods	Mixed Methods	Not reported	Not reported	Cost	Cost	430, average age 63	Single site location	N/A	Canada	Descriptive only	III	B
5	WoS	2018	Billis A, et al	Co-Creation of an Innovative Vocational Training Platform to Improve Autonomy in the Context of Alzheimer's Disease.	Older adults, 80% female	Interviews about assistive technologies	Interview	No control. Elderly participants exploit technology for several daily tasks such as checking bus schedules, watching online videos, and communicating with friends	Increase in autonomy	Increased autonomy	Qualitative	Qualitative	continuous training on an individual learning pace	Continuous training	Pushing buttons does not always give the desired action, Tend to forget, Social stigma, ethical reasons, Not user friendly, Technical terminology	Complex interfaces	5, average age 77.2	Single site location Selection bias (all participants had experience with technology)	N/A	Greece	Language processing	III	B
																Users forget how to use them
																PWD do not want AT
																Ethical concerns
																Technical literacy
6	PubMed	2018	Lancioni GE, et al	Technology-Based Behavioral Interventions for Daily Activities and Supported Ambulation in People With Alzheimer's Disease.	Study 1: 8 participants with mild to moderate stages of disease. Study 2: 9 participants with lower half of the moderate or severe level of Alzheimer's disease	Study 1 - wireless Bluetooth earpiece linked to the tablet or smartphone. Study 2 - walker with technology that provided stimulations and prompts	Mixed interventions	Patients started carrying out activities independently and accurately. They increased their ambulation levels and showed signs of positive involvement	Increase in ADLs	Increased ADLs	Quasi-experimental	Quasi-experimental	Not reported	Not reported	Not reported	Not reported	17, average age 84.75	Small sample	Not reported	Unites States	Kolmogorov-Smirnov test	II	B
7	WoS	2018	Lancioni GE, et al	Promoting supported ambulation in persons with advanced Alzheimer's disease: a pilot study.	older adults with Alzheimer's Disease	Use of walker with assistive technology	Walker with technology	No control. Participants showed an increase in indices of positive involvement during intervention sessions	Increase in step frequency	Increased step frequency	Qualitative Pilot Study	Qualitative	Increased involvement	Increased involvement	Not reported	Not reported	10, average age not reported	Convenience sample at one facility only, which limits the external validity	N/A	Italy and Ireland	Kolmogorov-Smirnov test	II	B		pilot study
8	WoS	2018	Olsson A, et al	Sensor technology more than a support.	older adults with Alzheimer's Disease	Sensor technology with individually prerecorded voice reminders as memory support	Sensors with voice	No control. Sensors increased a sense of security, independence, and self confidence	Increase in autonomy, Increased self confidence	Increased autonomy	Qualitative	Qualitative	Increases sense of security, Increased independence, Increased self-confidence; Increased mindfulness of medication	Increased safety	Technical problems frustrate users, Frequent charging of batteries, Poor sound quality on motion sensor	Complex interfaces	5, average age not reported	Convenience sample at one facility only, which limits the external validity	N/A	Sweden	Language processing	III	B
														Increased independence		Poor sound quality
														Increased self-confidence		Limitations of device
														Increased mindfulness
9	WoS	2018	Nauha L, et al	Assistive technologies at home for people with a memory disorder.	8 nurses from assisted living facility taking care of 5 test subjects, 3 female family caregivers in a real home environment in care of their husbands, 1 female test subject living alone and several nurses took part in her care during day.	Supportive devices and alarm systems	Interview	Large variations in usefulness and usability of different AT. For example a safety bracelet was very useful and easy to use compared to medical dispenser or a smart flower stand	Not reported	Not reported	Experiment	True experiment	Not reported	Not reported	False alarms, Complex interface, Sound quality	Development must improve capabilities	9, average age 78	Tested only in Memory Help apartment or Home environment	N/A	Finland	COPE score of caregivers	II	B
																Complex interfaces
																Poor sound quality
10	WoS	2018	Holthe T, et al	Benefits and burdens: family caregivers' experiences of assistive technology (AT) in everyday life with persons with young-onset dementia (YOD).	Adults with young-onset dementia (YOD) and their care givers	Interview to discuss experiences with assistive technology	Interview	No control. AT can be both a relief and a burden.	Increase in autonomy, Decreased stress	Increased autonomy	Qualitative	Qualitative	Safety & security, Simple interfaces, Visual reminders, Auditive reminders	Increased safety	Timing is important (before it is too late), Because dementia is progressive technology helpful yesterday may be too complicated today, Does not always work properly, In Norway it can take time for AT to be repaired, Information overload, False alarms, Can be buggy, The more complicated the interface the less likely of the success	Degenerative nature of AD complicates timing of AT used	12 persons with YOD and 13 care givers, average age not reported	Convenience sample at one facility only, which limits the external validity	N/A	Norway	Language processing	III	B	Very few care givers knew about AT before this study, Key quote, "Since dementia is deteriorating, devices may be easy to use for some time, and then gradually become too complicated."
										Decreased stress				Simple interfaces		Development must improve capabilities
														Visual reminders		Needs more government involvement
														Auditory reminders		Complex interfaces
11	PubMed	2018	Wilz G, et al	The Tele.TAnDem Intervention: Telephone-based CBT for Family Caregivers of People With Dementia	Caregivers (80.6% female), and those with moderate and severe dementia (51.3% female), race not reported	Telephone therapy for caregivers	Telephone	Improvement was observed across several domains	Improved emotional well being, Fewer symptoms of depression, Fewer physical health symptoms, Improved coping, Improved behavior	Improved mood	RCT	RCT	Not reported	Not reported	Not reported	Not reported	273, average age care givers 64.19, average of those with dementia 78.76	Sample in one country only	Cohen's d = 0.2 (small effect)	Germany	Latent variable structural equation model (SEM)	I	A
										Improved depression
										Improved overall health
										Improved coping
										Improved behavior
12	PubMed	2018	Valdivieso B, et al	The effect of telehealth, telephone support or usual care on quality of life, mortality and healthcare utilization in elderly high-risk patients with multiple chronic conditions. A prospective study	Elderly high-risk patients with multiple chronic conditions	Telephone-based telehealth which adds technology for remote self-management	Telephone	Quality of life was significantly higher for the intervention group	Improved quality of life indicators	Increased ADLs	Quasi-experimental	Quasi-experimental	Not reported	Not reported	Not reported	Not reported	472, average age not reported	Sample in one country only	N/A	Spain	Language processing	II	B		unable to find full version in English
13	CINAHL	2018	Collins, M	Occupational Therapists' Experience with Assistive Technology in Provision of Service to Clients with Alzheimer's Disease and Related Dementias.	occupational therapy practitioners that use assistive technologies on clients with Alzheimer's disease and related dementia	interview	Interview	No control. When using assistive technologies (AT), occupational therapy practitioners must consider the stage of dementia their client is in, as well as the client’s performance skills. Assistive technology is primarily used with the ADRD population to address safety concerns such as elopement, fall prevention, kitchen safety, and medical management.	fewer medication errors, Fewer falls, elopement, and fewer kitchen safety incidents	Fewer medication errors	Qualitative phenomenological approach	Qualitative	1. caregiver education: educating the client’s family often allowed for more success than educating the client alone due to cognitive or physical impairments (e.g., the client may not remember the education being provided) 2. providing repeated demonstration and opportunities to practice with the AT for carryover. 3. Having caregivers and family members practice with the equipment was also seen a…	Continuous training	Client’s reduced cognitive and physical abilities (e.g., visual impairments), and the client’s decreased willingness to use AT	Degenerative nature of AD complicates timing of AT used	8 participants, all female, all had previous or current experience working with clients who have ADRD	small sample size and all participants from Piedmont Triad area of North Carolina; the only inclusion criteria for participating in the current study was being an occupational therapy practitioner	N/A	United States	Language processing	III	B
										Fewer falls				Remote monitoring		PWD do not want AT
										Improved behavior				Visual reminders
14	CINAHL	2018	Asghar I, et al	Usability evaluation of assistive technologies through qualitative research focusing on people with mild dementia.	people with dementia between the ages of 63 and 72 (mean = 68)	interview	Interview	No control. The AT producers should make user interface simpler and tailor future ATs to the specific requirements of the PWD	The use of technology in combination with balanced human care can yield better results for the wellbeing of the PWD; some participants used ATs for health monitoring purposes. These devices helped them to monitor their physical conditions like blood pressure, heartbeat rate, diabetes level etc. on regular basis. This continuous health monitoring helped them to adapt a healthier life style	Improved overall health	Qualitative	Qualitative	The happy users termed facilitated communication, travel and timely medication and activities support as major contributions of AT support in their lives.; The ATs like software applications and communication websites helped them to stay connected to their loved ones. At the same time these ATs also support leisure activities like cognitive games and paintings, pictures as memories etc.; The remi…	Increased communication	Some PWD don't like to adopt ATs as they believe these do not fulfill their requirements, compromise their privacy and result into reduced social circle; small size of texts and fonts used by these ATs as a challenge for them. The small text and font size made it hard to read instruction and act upon them; The volume and heavy weight of smart watches used by the participants made it difficult for…	PWD do not want AT	20 participants (16 male, 4 females) from four major cities in Pakistan	small sample size	N/A	Pakistan	none listed	III	B
														Increased involvement		Font size
														Visual reminders		Limitations of device
15	CINAHL	2018	Jouvelot P, et al	Usability assessment of interaction management support in LOUISE, an ECA-based user interface for elders with cognitive impairment.	Older adults, 79% female	Lovely User Interface for Servicing Elders	Cognitive stimulation	No control. 13/14 were able to interact with the intervention	Increased autonomy	Increased autonomy	non-experimental	Observational	Enables pill dispensing, blood pressure measurement, water self-serving,	Visual reminders	Listening pose is not sufficient and needs to be improved	Development must improve capabilities	14, average age 78.8	Small sample in one country only	N/A	France	Language processing	III	B
														Remote monitoring
16	CINAHL	2018	Thoma-Lürken T, et al	Facilitating aging in place: A qualitative study of practical problems preventing people with dementia from living at home.	formal and informal caregivers and experts in the field of assistive technology	interview to gain insight into the most important practical problems preventing people with dementia from living at home	Interview	No control. Problems within three domains were identified: informal caregiver/ social network-related problems, high load of care, safety-related problems, decreased self-reliance	Not reported	Not reported	qualitative study using six focus group interviews	Qualitative	Not reported	Not reported	Problems within three domains were consistently described as most important: informal caregiver/social network-related problems (e.g. high load of care responsibility), safety-related problems (e.g. fall risk, wandering), and decreased self-reliance (e.g. problems regarding self-care, lack of day structure)	Safety	43 TOTAL. 23: professionals who had a direct role in care coordination for community-dwelling people with dementia (case managers, home care nurses, general practitioners, client advisors of long-term care organizations) 14: occupational therapists, experts in the field of assistive technology, suppliers of assistive technology, and a consultant working for a non-profit organization that advises …	not a random sample; participants only had space of sticky note to write answer (could have missed out on more descriptive/clear answers);	N/A	Netherlands	Language processing	III	B
17	WoS	2017	Kouroupetroglou C, et al	Interacting with Dementia: The MARIO Approach.	people with dementia	MARIO robot	Social robots	No control. PWD who engaged in the above testing phase were accepting of MARIO and liked his appearance but the multimodal interaction combining verbal and visual cues was, in some cases, challenging	Not reported	Not reported	questionnaire (qualitative and quantitative)	Qualitative	speech can still be used from the robot to trigger responses from PWD by using longer pauses and shorter sentences	Increased communication	the fact that MARIO presents verbally all options in a series of questions seem to confuse the PWD, especially those in more advanced stages of the disease.	Degenerative nature of AD complicates timing of AT used	10 (5 from Italy, 5 from Ireland)	small sample size	Not reported	Italy and Ireland	None listed	III	B
																Development must improve capabilities
18	WoS	2017	Jiancaro T, et al	Technology, design and dementia: an exploratory survey of developers.	Developers (including technical, clinical and other specialists) working in the design and/or evaluation of technologies for people with AD or related dementias	exploratory survey with developers	Mixed interventions	No control. To summarize, developers are encouraged to consider the following design recommendations for their own projects: Acknowledge the considerable degree of diversity amongst users with dementia, potentially adopting USID techniques, such as designing for ‘‘extraordinary users’’; Recognize the important theoretical role that clinical specialists can fulfil concerning the use of design sche…	Not reported	Not reported	case-based survey (qualitative)	Qualitative	On Design Approaches, UCD/HCD was ‘‘always’’ recommended, followed closely by participatory design; more than 95% of respondents rated usability as important or higher; Cost was also rated as ‘‘very important’’ overall; Self-confidence (during use) is another key finding with more than 80% of all respondents rating this as ‘‘important’’ or higher	Increased independence	UCD practices ‘‘have been developed for user groups with relatively homogeneous characteristics. People with dementia, for example, are a diverse group, and even small subsets of this group tend to have a greater diversity of functionality than is found ingroups of able young people	Degenerative nature of AD complicates timing of AT used	40 developers	exploratory survey	N/A	Canada	descriptive statistics and Mann-Whitney Utests	III	B
																Cost
19	WoS	2017	Jarvis F, et al	Technology for dementia: attitudes and practices of occupational therapists in providing assistive technology for way finding.	occupational therapists, 92% female	Cross-sectional survey asked about assistive devices for dementia patients	Interview	No control. Assistive devices used: motion sensors (10%), exit sensors (10%), chair/bed sensors (39%), radio pendant (13%), mobile phone GPS (5%), camouflaged exits (20%), hidden exits (12%), warning signs (27%), ID devices (17%), physical barriers (63%)	Not reported	Not reported	Qualitative survey	Qualitative	The most frequently prescribed items were devices that have been commonly available for many years and are usually low cost such as locks and personal identification bracelets	Simple interfaces	Fifty-one percent (n=40) overall reported they had not prescribed assistive technology because a client may wander; A lack of awareness by health professionals regarding the different types of assistive technology available has been cited as a barrier to accessing the appropriate equipment in a timely manner for persons with dementia and their carers.	Lack of awareness of availability of AT	85, average age not reported	Study conducted in only one country	n/a	Australia	Language processing	III	A	Over half had never prescribed assistive devices
								No control. Assistive devices used: motion sensors (10%), exit sensors (10%), chair/bed sensors (39%), radio pendant (13%), mobile phone GPS (5%), camouflaged exits (20%), hidden exits (12%), warning signs (27%), ID devices (17%), physical barriers (63%)	Not reported		Qualitative survey		More ethical than physical barriers	Caregivers want AT	Cost	Cost	85, average age not reported	Study conducted in only one country	N/A		Language processing
20	WoS	2017	Dethlefs N, et al	A natural language-based presentation of cognitive stimulation to people with dementia in assistive technology: A pilot study.	Elderly adults, 74% male, 10 with dementia	Natural language presentation (Wizard of Oz interface) of cognitive stimulation	Cognitive stimulation	No control. Of the sorting activity, name-recall activity, quiz activity, and proverb activity, 83% reported enjoyment.	Not reported	Not reported	Pilot study	Pilot study	Enjoyment of activities implies willingness to use the interface	Caregivers want AT	Balancing difficulty of task with advanced stage of dementia	Degenerative nature of AD complicates timing of AT used	23, average age 81.3	small sample	N/A	Scotland	Language processing	III	B
21	PubMed	2017	Wang RH, et al	Robots to assist daily activities: views of older adults with Alzheimer's disease and their caregivers.	Older adults and caregivers as dyads	Robots to assist in daily activities	Social robots		Not reported	Not reported	Qualitative analysis	Qualitative	Users are open-minded to robotic assistance, Care givers want robots	Caregivers want AT	Users do not want a robot, It could decrease interaction with care giver	PWD do not want AT	20 people (10 dyads)	Social desirability bias	N/A	Canada	Language processing	III	B				Use of robots by the caregivers to provide a ease of living to people with dementia
																Could decrease interaction with caregiver
22	PubMed	2017	Toots A, et al	Walking Aids Moderate Exercise Effects on Gait Speed in People With Dementia: A Randomized Controlled Trial	people with dementia	Participants were randomized to the high-intensity functional exercise program or a seated attention control activity	Walker with technology	In people with dementia living in nursing homes exercise had positive effects on gait when tested unsupported compared with when walking aids or minimum support was used	Improved gait	Increased step frequency	cluster-randomized controlled trial	RCT	4-month high-intensity functional exercise program had positive effects on gait in participants who tested unsupported compared with when walking aids or living support was used	Increased independence	Walking aids appear to conceal changes over time in gait speed	AT could mask changes in gait over time	186: One hundred forty-one women and 45 men (mean age 85 years) with dementia, of whom 145 (78%) habitually used walking aids.	none found	GROUP A: 4 month ES=-.05, 7 month ES=.04; GROUP B: 4 month ES=.20, 7 month ES=.16; GROUP C: 4 month ES=.29 and -.33, 7 month ES=.47 and -.50; GROUP D: 4 month ES:.34 and -.04, 7 month ES=.37 and -.04	Sweden	Student t-test or the Pearson χ2 test, and Pearson correlation coefficients	I	A		high-intensity functional exercise (HIFE) program comprises 39 functional exercises that aim to improve lower limb strength, balance, and mobility, and performed in weight-bearing positions
23	PubMed	2017	Bahar-Fuchs A, et al	Tailored and Adaptive Computerized Cognitive Training in Older Adults at Risk for Dementia: A Randomized Controlled Trial	45 older adults, > 65, with mild cognitive impairment (n=9), mood-related neuropsychiatric symptoms (n=11) or both (n=25)	eHealth Tailored and adaptive computer cognitive training in older adults at risk for dementia	eHealth	Participants in both conditions reported greater satisfaction with their everyday memory following intervention and at follow-up. However, participants in the CCT condition showed greater improvement on composite measures of memory, learning, and global cognition at follow-up. Participants with MrNPS in the CCT condition were also found to have improved mood at 3-month follow-up and reported usin…	increase in memory, Increase in global cognition, Increase in learning, Increase in mood	Improved memory	RCT	RCT	Not reported	Not reported	Not reported	Not reported	45, average age 74.6	Convenience sample in one city only	N/A	Australia	Descriptives and Cohen's d	I	A		can't gain access to article
										Improved cognitive abilities
										Improved mood
										Improved memory
24	PubMed	2017	Kiosses DN, et al	Negative Emotions and Suicidal Ideation during Psychosocial Treatments in Older Adults with Major Depression and Cognitive Impairment	older adults with major depression, cognitive impairment (up to the level of moderate dementia)	two home-delivered psycho-social treatments, Problem Adaptation Therapy (PATH) and Supportive Therapy for Cognitively Impaired Older Adults (ST-CI)	Telehealth	Montgomery Asberg’s Depression Rating Scales’ (MADRS) Negative Emotions scores were significantly associated with suicidal ideation during the course of treatment;	improved negative emotions, significantly predicted reduction in suicidal ideation at follow-up interview	Improved mood	RCT comparing the efficacy of PATH versus ST-CI	RCT	PATH participants had significantly greater improvement in MADRS emotions than ST-CI participants; improved negative emotions, between lagged and follow-up interview, significantly predicted reduction in suicidal ideation at follow-up interview	Increased safety	Not reported	Not reported	74, average age not reported	None reported	0.75	United States	none listed	I	B		not sure if these methods (ex: PATH and ST-CI) are considered assistive technologies
										Improved depression
25	CINAHL	2017	Soilemezi D, et al	The Impact of the Physical Home Environment for Family Carers of People with Dementia: A Qualitative Study.	Carers of people with dementia	interview with carers in their home	Interview	No control. Aspects of the architectural and interior environment (e.g. size, condition, layout and accessibility, familiarity) are perceived as important as well as a plethora of environmental strategies that encourage independence and comfort at home	All the carers recommended the use of equipment as a means to increased quality of life for both the carer and the person with dementia	Increased ADLs	cross-sectional qualitative study analyzing experience of caregivers	Qualitative	five carers reported using assistive devices, such as baby monitors, sensors (chair, motion), and alarms (telecare, door alarm); A large property was considered helpful as it can offer choices and space to accommodate equipment, accommodate (or even conversions), and implement various environmental strategies; blocking and locking (doors, cupboards, and cabinets) as a strategy to control behavior…	Caregivers want AT	Not reported	Not reported	13, average age not reported	cross-sectional study and the data were derived from the perspectives of13 carers, all White, conveniently selected, and heterogeneous in personal and housing conditions	N/A	United Kingdom	none listed	III	B		less about assistive technologies and more about caregiver's opinion on environment
26	CINAHL	2017	Me R, et al	Wearable haptic-feedback navigational assistance for people with dementia: Preliminary assessment.	Adult caregivers for dementia pts, 55% female	Survey on caregivers to assess acceptability, wearability, setting suitability, usability, and general concept about wearables for navigation for those with dementia.	Interview	No control. Survey responses showed high usability and acceptability of device, but positioning is problematic and it is unlikely it would be worn for very long.	Not reported	Not reported	Qualitative survey concerning wearables for navigation	Qualitative	Acceptability is high, Usefulness is high	Caregivers want AT	Intervention not yet in production, Would only be worn a few hours	Development must improve capabilities	42, average age not reported	Study conducted in only one country	N/A	UK, Italy, and Malaysia	Language processing	III	A	Hepatic devices installed into . . . clothing to "steer" individual home
27	CINAHL	2017	Teunissen L, et al	Reconnecting People with Dementia by Using the Interactive Instrument CRDL.	Adult patients with dementia, family member, a healthcare professional or a recreational therapist	eHealth CRDL, an interactive instrument	eHealth	No control. Family members and professionals reported that interaction with CRDL and dementia patients was a pleasant experience. In group interactions, the participants were fascinated by it, but needed active encouragement to interact	Not reported	Not reported	Qualitative observational study, one on one integration or group integration	Qualitative	Increases communication between provider, therapist, family member, and patient	Increased communication	Patients were fascinated by the device, but needed active encouragement to interact with it.	Degenerative nature of AD complicates timing of AT used	9 residents, 2 recreational therapists, 3 healthcare professionals. 3 residents, and 1 recreational therapist or professional for a group session	person with dementia should live in residential department of the nursing home facility	N/A	Netherlands	Coding framework	III	B
28	CINAHL	2017	Darragh M, et al	Homecare Robots to Improve Health and Well-Being in Mild Cognitive Impairment and Early Stage Dementia: Results From a Scoping Study.	Adults with memory challenges, mild cognitive impairment, or mild dementia. Carers of those patients and those with expertise in MCI or dementia	Survey about a homecare robot	Social robots	No control. Robot can provide both therapeutic and practical benefit for mildly cognitive impaired patients. Provide reassurance, track health and well being	Improve health and well being of dementia patients, monitor psychological well being,	Improved overall health	Semistructured Interviews	Qualitative	Safety & security	Increased safety	Cost	Cost	Patients - 9, carers - 8, experts - 16	Study conducted in only one city	N/A	New Zealand	Inductive thematic analysis	III	B
29	SD	2017	Garzon-Maldonado G, et al	An assessment of telephone assistance systems for caregivers of patients with Alzheimer disease	Adult caregivers of patients with dementia	Survey instrument asked about a telephone assistive intervention	Telephone	No control. 73.6% of the caregivers consider TAS a better or much better system than on-site assistance, while only 2.6% of the caregivers considered TAS a worse or much worse system than on-site assistance	Not reported	Not reported	Mixed methods	Mixed Methods	Cost savings of 80 euros per user, Caregivers prefer it over in-person, High satisfaction	Cost benefits	Not reported	Not reported	97 dyads (97 patients, average age 79, with 97 primary carers, average age 56)	Study conducted in one country	N/A	Spain	Descriptives, t-test, and language processing	III	A
														Caregivers want AT
30	PubMed	2017	Fardoun HM, et al	Recognition of familiar people with a mobile cloud architecture for Alzheimer patients.	People with dementia	Analyzing pictures taken by a smart watch, which the patient carries, the person in front is recognized and information about him is sent to the watch.	Cognitive stimulation	No control. Prototype showed correct results as a personal information system based on face recognition. However, usability flaws were identified in the interaction with the smart watch	Not reported	Not reported	qualitative, exploratory	Qualitative	technology enables patients to have all the information of any close person, as a remainder, easing their daily lives, improving their self-esteem and stimulating the patient with novel technology	Increased wellbeing	Difficulties to read information in a small screen or take a proper photo (Some patients were unable to point the smart watch in the right angle to capture the persons face. Some others even forgot to tap the screen in order to take the photo)	Font size	41 (23 males and 18 females; in a range of 55- and 72-years-old)	none found	n/a	Saudi Arabia	none listed	III	B		prototype of assistive application for Alzheimer patients		Usability of mobile devices by elderly patients and barriers
31	PubMed	2016	Newton L, et al	Exploring the views of GPs, people with dementia and their carers on assistive technology: a qualitative study.	General practitioners, Patients with dementia, carers	Survey instrument inquired about assistive technology from providers, caregivers, and those with dementia	Interview	No control. This study raised awareness of assistive technology just by asking about it, and it helped care givers find information on assistive technology	Not reported	Not reported	Qualitative methods with semistructured interview and thematic analysis	Qualitative	Safety & security	Increased safety	Not reported	Not reported	56 total: 17GPs, 13 people with dementia, 26 family care givers	Conducted in one region of one country only	N/A	United kingdom	Language processing	III	A				Use of trackers to provide security to patients with dementia
32	WoS	2016	Lazarou I, et al	A Novel and Intelligent Home Monitoring System for Care Support of Elders with Cognitive Impairment.	Adults with dementia	Home monitoring	Tele-monitoring	No control. Interventions included wearable, sleep, object motion, presence, and utility usage sensors. Positive effects on movement intensity, cognitive function, ADLs, and behavior are attributed to early detection of problems, objective measurements, and direct guidelines from provider to patient.	Improvement in movement intensity, Improved cognitive function, Improved ADLs, Improved behavior	Improved cognitive abilities	Case study	Case study	Not reported	Not reported	Not reported	Not reported	4 case study dyads (patients and participants)	Very small sample, performed at only four homes in the same city	Not reported	Greece	paired-sample t-test	IV	B
										Improved behavior
										Increased ADLs
33	PubMed	2016	Egan KJ and Pot AM	Encouraging Innovation for Assistive Health Technologies in Dementia: Barriers, Enablers and Next Steps to Be Taken.	People with dementia and care givers	Focus group to discuss assistive technology	Focus group	No control. Assistive health technology is early in development, however, its promise to improve the lives of those with dementia and their caregivers is great.	Not reported	Not reported	Qualitative, exploratory, focus groups	Qualitative	Not reported	Not reported	Education about assistive technology, Not enough government involvement, Reimbursement from insurance, Progressive nature of disease, Cost	Users forget how to use them	66 care givers	Small sample	N/A	Switzerland	Language processing	IV	A				Innovative assistive health technology that can be introduced to enhance quality of life
																Needs more government involvement
																Cost
																Cost
																Degenerative nature of AD complicates timing of AT used
34	WoS	2016	Wolters MK, et al	Designing a spoken dialogue interface to an intelligent cognitive assistant for people with dementia.	Adults with dementia, family caregivers, older people without diagnosis of dementia	Intelligent cognitive assistant	Cognitive stimulation	No control. Participants varied in the technology they owned, the technology they used, their sense of proficiency, and their attitudes towards technology. The speaking calendar was helpful.	Improvement to cognitive decline	Improved cognitive abilities	Questionnaire in focus group	Qualitative	Some assistive technology can speak to the person with dementia, which is helpful.	Auditory reminders	Not reported	Not reported	12, average age not reported	Performed at one location	N/A	United kingdom	Language processing	IV	B				Intelligent cognitive assistants to support independent living
35	PubMed	2016	Hattink BJ, et al	The electronic, personalizable Rosetta system for dementia care: exploring the user-friendliness, usefulness and impact	persons with MCI and/or dementia and informal caregivers	Integrate 3 previous AT researches into one modular system which can support dementia patients. Pre-and post test measures across three countries, questionnaires and interviews. Rosetta was installed in the homes of patients	Cognitive stimulation	All participants concluded that Rosetta is a very useful development in aiding dementia patients	Not reported	Not reported	Controlled trials with pre- and post-test measures	RCT	Rosetta system keeps the person with dementia home longer, Gives care givers more security and confidence,	Increased independence	Rosetta system has many technical problems, Difficult to understand,	Development must improve capabilities	42 persons with MCI or dementia, average age 82.7, and 32 informal carers, average age 58.8	randomized controlled trial in Germany; matched groups in the Netherlands and Belgium; there were significantly more males in the control group than in the experimental group; The professional carers were all female	small effect size	Netherlands, Germany and Belgium	t-test, Chi Squared, and ANCOVA	I	B
			Hattink BJJ, et al	The electronic, personalizable Rosetta system for dementia care: exploring the user-friendliness, usefulness and impact.	persons with MCI and/or dementia and informal caregivers	the integrated system, called Rosetta, was tested on usefulness, user-friendliness and impact, in people with dementia, their informal carers and professional carers involved		No control. Participants found Rosetta system to be a very useful device but rated user-friendliness poorly			explorative evaluation study: Participants completed questionnaires for impact measurement and participated in semistructured interviews		All participants found Rosetta a very useful development for future care, and would consider using it	Caregivers want AT	System was perceived to be complex and hard to work with; Rosetta-portal site which was judged very user-unfriendly, since it often did not work during the trial, gave errors and required persons to try and log-in multiple times	Complex interfaces	42 persons with MCI and/or dementia and 32 informal carers participated in the study	randomized controlled trial in Germany; matched groups in the Netherlands and Belgium; there were significantly more males in the control group than in the experimental group; The professional carers were all female	n/a
36	CINAHL	2016	Adolfsson P, et al	Perception of the influence of environmental factors in the use of electronic planning devices in adults with cognitive disabilities.	Twelve adults with cognitive disabilities and experience of using electronic planning devices (EPDs)	electronic planning devices	Electronic planners	No control. Two themes emerged from the five categories: An increasing desire to participate and A need of necessary individual adaptation of the EPDs. The themes describe how the environment influences the use of EPDs.	device enhanced their ability to concentrate and focus, resulting in less stress and forgetfulness	Decreased stress	interview and qualitative analysis	Qualitative	how important it was to have self-confidence in mastering and controlling the alterations of the product; user-friendly design; Support from colleagues and family members; device enhanced their ability to concentrate and focus, resulting in less stress and forgetfulness; facilitated communication and aided the participants to gain a better understanding of their disability; provide assistance in …	Increased self-confidence	professionals at all levels should provide knowledge on the manageability of the EPD to the user; participants were in most need of the EPDs outdoors, but the outdoor climate often prevented using the device effectively; Deficiencies in the EPDs could be related to software issues or that the product was not flexible; product assortment was sometimes seen as limited; did not always have access to…	Development must improve capabilities	12 adults with cognitive disabilities and experience with EPDs	Small sample	N/A	Sweden	none listed	III	B
										Improved memory				Increased mindfulness
37	CINAHL	2016	Czarnuch S, and Mihailidis A	Development and evaluation of a hand tracker using depth images captured from an overhead perspective.	Older adults with dementia	Intelligent assistive technology, random-decision forest (computer learning)	Cognitive stimulation	No control. Precision and recall were 0.994 and 0.938 for the depth tracker compared to 0.981 and 0.822 for the color tracker with the current data, and 0.989 and 0.466 in the previous study.	Not reported	Not reported	Non-experimental	Observational	Enables those with dementia to stay home longer	Increased independence	Complex setup	Complex interfaces	41, average age not reported	Performed at one location	Not reported	Canada	Random-decision forest, ANOVA, F-test	II	B
38	CINAHL	2016	Jupiter T	Does Hearing Assistive Technology Provide Benefit to Nursing Home Residents with Dementia? A Pilot Study.	Older adults with dementia	Hearing assistive technology	Hearing assistive technology	No control. No differences were found on the MMSE pre- to post-fitting. Self and Staff NHHI scores were similar.	Improve hearing	Improved overall health	Pilot study, longitudinal time-series	Pilot study	Two participants immediately wanted new hearing aids because the study helped them realize their hearing was deficient	Increased mindfulness	Three participants immediately returned the device.	PWD do not want AT	10, average age not reported	Performed at one location	Not reported	United States	t-test	III	B
39	CINAHL	2016	Boger J, et al	Interdisciplinary development of manual and automated product usability assessments for older adults with dementia: lessons learned.	two engineers, two computer scientists, a human factors expert, a rehabilitation scientist, a statistician, two clinical research assistants and 27 older adult participants ranging from cognitively intact to advanced stages of dementia	self-reporting by asking participants to rate how difficult they found using the tap to be through a verbally administered, single four-point Likert scale question	Interview	No control.	Not reported	Not reported	two sub-studies: (1)determining usability factors and evaluating tap usability and (2)automating the analysis of tap use	Mixed Methods	Interdisciplinary collaboration can result in a more holistic understanding of assistive technology research challenges and enable innovative solutions; computer-based automated tool can significantly reduce the time and effort required to perform product usability analysis; Products that are implicitly familiar and usable by older adults could foster independent activity completion, potentially …	Simple interfaces	Not reported	Not reported	27 older adult participants ranging from cognitively intact to advanced stages of dementia	only focused on tap usability;	Not reported	Canada	Likert scale	I	B		taps evaluated based on effectiveness, efficiency, and satisfaction
40	CINAHL	2016	Jawaid S, and McCrindle R	Computerized help information and interaction project for people with memory loss and mild dementia.	elderly adults	Computerized Help Information and Interaction Project (CHIIPS) program	Cognitive stimulation	No control. Participants found CHIIPS to be useful, especially for people with age related memory loss or mild dementia	Not reported	Not reported	10 elderly people who were asked to rate the usefulness of various tasks, to suggest further tasks and to give their opinions on the usefulness of the application	Qualitative	Affordable, especially if a person already owns a smartphone; app can be downloaded and installed within seconds and can be set up for use within minutes by anyone with a small knowledge of how to use a smart phone; only requires the older user to remember the single action of holding the phone close to a tag in order to be reminded of something or to perform an action; same tag can be associated…	Cost benefits	Not reported	Not reported	10, average age not reported	small sample size	Not reported	United Kingdom	none listed	III	B		focused more on informing about product than talking about study. CHIIP system comprises three key components: (i) a smartphone, (ii) NFC tags and (iii) a software app that is downloaded to the smartphone that acts as an initiator for the interaction and responses
														Simple interfaces
41	PubMed	2016	Arntzen C, et al	Tracing the successful incorporation of assistive technology into everyday life for younger people with dementia and family carers.	Young People (under 65) Living with Dementia	Incorporation of AT into everyday life for young people with dementia	Interview	No control. AT are being negotiated and transformed by active embodied and situated social subjects in their everyday life	Not reported	Not reported	Qualitative longitudinal study	Qualitative	AT had to: 1. be valuable by addressing practical, emotional, and relational challenges 2. fit well into, or be a better solution for, habitual practice and established strategies 3. generate positive emotions, and become a reliable and trustworthy tool 4. generate positive emotions, and become a reliable and trustworthy tool 5. interest and engage the family carer.	Increased wellbeing	Not reported	Not reported	12 YPD and their family carers for up to 19 months. 8 women and 4 men	Chosen perspectives were deemed suitable in forecasting how new technology is absorbed; small sample size	n/a	Norway	qualitative content analysis	III	B
42	WoS	2015	Gibson G, et al	The everyday use of assistive technology by people with dementia and their family carers: a qualitative study.	People with dementia, carers	Semistructured interviews on everyday use of assistive technology	Interview	No control. Three categories of assistive technology were identified as most common: those accessed through social care services, those purchased "off-the-shelf", and "do-it-yourself"	Not reported	Not reported	Semistructured interview	Qualitative	Some can be provided by social services	Can be provided by government	Those assistive technologies provided by social services are helpful, but the process of obtaining them is very impersonal, Cost	Could decrease interaction with caregiver	39, 13 with dementia and 26 care givers	Performed at one location	N/A	United Kingdom	Language processing	III	B				Types of assistive technology, range of devices and its influence
																Cost
43	WoS	2015	Purves BA, et al	Developing CIRCA-BC and exploring the role of the computer as a third participant in conversation.	Dementia patients	Computer Interactive Reminiscence Conversation Aid (CIRCA)	eHealth	No control. The computer serves as an additional participant in the conversation.	Computer-mediated interactions enable greater engagement and more enjoyment than a traditional method of story capture.	Improved mood	Focus groups and pilot Study	Pilot study	The computer serves not only as a capture device for historical stories, but as an integral member of that conversation.	Increased communication	Not reported	Not reported	3 dementia patients	Very small sample	N/A	British Columbia	Language processing	IV	B
44	PubMed	2015	Kerssens C, et al	Personalized technology to support older adults with and without cognitive impairment living at home.	Older adults and caregivers as dyads	the Companion (touch screen technology) that delivers non drug, psychosocial intervention	Social robots	No control. Technology was easy to use, significantly facilitated meaningful and positive engagement, and simplified caregivers' daily lives	made their daily lives easier and made helping their spouse easier	Improved coping	Interview, implementation study	Qualitative	helped them relax, enjoy life and reminisce whereas it did not make them feel monitored or watched, nor did they find it to be irritating; brought back good memories	Increased wellbeing	care recipients’ inability to use the Companion independently due to physical limitations; Companion not offering a feature the caregiver had counted on; caregivers ignoring or muting all scheduled shows and not using interventions on demand; care recipients ignoring interventions even when they noticed them and perceived them as positive; care recipients’ unwillingness to share experiences with …	PWD do not want AT	7, average age not reported	small sample	n/a	Untied States	Barthel index	III	B				Assistive technology to manage neuropsychiatric symptoms.
45	PubMed	2015	Woodberry E, et al	The use of a wearable camera improves autobiographical memory in patients with Alzheimer's disease.	Alzheimer patients	Wearable camera to improve memory	Cognitive stimulation	No control. SenseCam outperformed the diary method for 5/6 people in the study	Help patients recall past events	Improved memory	Longitudinal design	Observational	Sense-Cam showed recall improvement over time in 4 out of 6 pts; improved his confidence since he was more assured that he would have something to talk about in social situations	Increased self-confidence	one participant felt SenseCam brought attention to him, which he was embarrassed by (didn't want to wear it)	PWD do not want AT	6 patients, aged 64-84	small sample size. Focused mainly on individuals suffering from AD	N/A	United kingdom	chi-squared analysis of linear trend	III	B		SenseCam is a small wearable camera worn around the neck on a lanyard, that automatically takes photographs in response to various sensors
46	PubMed	2015	Corbett A, et al	The Effect of an Online Cognitive Training Package in Healthy Older Adults: An Online Randomized Controlled Trial	Eligible participants were older than the age of 50, and had access to a computer and the Internet	compared evidence-based reasoning and problem-solving cognitive training (ReaCT), general cognitive training (GCT), and a control treatment	Cognitive stimulation	Online CT confers significant benefit to cognition and function in older adults, with benefit favoring the Reasoning package. Scale of benefit is comparable with in-person training, indicating its potential as a public health intervention	significant benefit to activities of daily living in a group of adults older than 60 receiving both the online GCT and ReaCT interventions compared with control, over a period of 6 months	Increased ADLs	double-blind 6-month online randomized controlled trial	RCT	Not reported	Not reported	Not reported	Not reported	6742 adults older than 50. out of those, 2912 participants were older than 60	only people with access to computers and was biased toward individuals with higher levels of educational attainment; There was a significant dropout between months 3 and 6	0.26	United Kingdom	Histograms and normal Q-Q plots; mixed-effects regression model	I	A		participants were adults over 50, not specifically adults with dementia; ReaCT focused on 3 reasoning tasks and 3 problem-solving tasks. GCT involved 6 cognitive tasks covering mathematics, attention, memory, and visuospatial ability. GCT tasks were selected for their similarity to components in commercially available products
										Improved cognitive abilities
47	CINAHL	2015	Adolfsson P, et al	How people with cognitive disabilities experience electronic planning devices.	people with psychiatric or neuropsychiatric disorders (the respondents had to be≥18 years old, had to have at least 2 months experience in using an EPD and have regular contact with a prescriber)	interviewed with support from a study specific guide to explore the subjective experiences of people with cognitive disabilities in relation to the use of EPDs	Interview	No control. EPDs can help people with cognitive disabilities not only in planning but also in organization and managing time	Use of EPDs seems to reduce the gap between the challenges the respondents encounter in everyday life and their cognitive disability, increased autonomy	Improved cognitive abilities	qualitative content analysis	Qualitative	EPDs helped in structuring everyday life events; positive impact of the device on their independence, including increased autonomy and self regulation of everyday activities, as well as enhanced well-being and participation in work and school; respondents needed and received help in organizing such things as time planning/management and in managing time; respondents’ improved volition	Increased independence	Not reported	Not reported	12, average age not reported	small sample size	n/a	Sweden		III	B		people with psychiatric disorders, not limited to dementia
										Increased autonomy				Increased wellbeing
48	CINAHL	2015	Mao H, et al	Indicators of perceived useful dementia care assistive technology: Caregivers' perspectives.	The study consisted of caregivers perceptions of the usefulness of AT devices and Expert agreement on the common indicators of AT devices	Questionnaires to determine high perceived usefulness vs low perceived usefulness	Interview	No control. The results suggested that caregivers preferred technologies that prevented accidents over technologies that informed them the occurrence of an accident or that only managed the consequences.	There were no medical outcomes the study was done to view the caregivers perception on the usefulness of AT devices	Not reported	The study design was conducted through questionnaires	Qualitative	caregivers stated that they would use AT if the technologies were accessible and the cost reasonable; caregivers preferred technologies that prevented accidents or emergencies over technologies that informed them of the occurrence of an accident or that only managed the consequences	Caregivers want AT	Persons with dementia are unlikely to use any unfamiliar devices; client-prompting devices were perceived as less useful	PWD do not want AT	75 valid caregiver questionnaires were analyzed. The expert group consisted of seven family caregivers and 14 professionals	perspectives of people with dementia were not represented	n/a	Taiwan	none listed	III	B					I found that with this article it focuses mainly on the perception of the caregivers. I think this is essential because the overall effectiveness of the AT would best be perceived by the caregiver administering the AT.
																															Intervention	References	Occurrences n=(48)	Frequency
																															Interview		16	0.333333
																															Cognitive stimulation		9	0.1875
																															Social robots		5	0.104167
																															Telephone		3	0.0625
																															eHealth		3	0.0625
																															Walker with technology		2	0.0416667
																															Telehealth		2	0.0416667
																															Mixed interventions		2	0.0416667
																															Tele-monitoring		1	0.0208333	Alarms	Sensors
																															Predictive model		1	0.0208333
																															Electronic planners		1	0.0208333
																															Focus group		1	0.0208333
																															Sensors with voice		1	0.0208333
																															Hearing assistive technology		1	0.0208333
																																	48
																															Study Design	References	Occurrences n=(48)	Frequency
																															Qualitative		26	0.541667
																															RCT		6	0.125
																															Mixed Methods		3	0.0625
																															Observational		3	0.0625
																															Pilot study		3	0.0625
																															Case study		3	0.0625
																															Quasi-experimental		2	0.0416667
																															Delphi		1	0.0208333
																															True experiment		1	0.0208333
																																	48
																															Facilitators	References	Occurrences n=(67)	Frequency
																															Not reported		11	0.161765
																															Increased independence		7	0.102941
																															Caregivers want AT		8	0.117647
																															Increased safety		6	0.0882353
																															Increased wellbeing		5	0.0735294
																															Increased communication		4	0.0588235
																															Simple interfaces		4	0.0588235
																															Visual reminders		4	0.0588235
																															Increased self-confidence		3	0.0441176
																															Increased mindfulness		3	0.0441176
																															Remote monitoring		2	0.0294118
																															Continuous training		2	0.0294118
																															Cost benefits		2	0.0294118
																															Increased involvement		2	0.0294118
																															Auditory reminders		2	0.0294118
																															AT are invisible to users		1	0.0147059
																															No personal interface necessary		1	0.0147059
																															Can be provided by government		1	0.0147059
																																	68
																															Barriers	References	Occurrences n=(74)	Frequency
																															Not reported		19	0.253333
																															Cost		8	0.106667	Reimbursement
																															PWD do not want AT		8	0.106667
																															Complex interfaces		7	0.0933333
																															Development must improve capabilities		7	0.0933333	Verbal interface causes confusion	False alarms	Inconsistent operation	Social stigma
																															Degenerative nature of AD complicates timing of AT used		7	0.0933333
																															Users forget how to use them		3	0.04
																															Could decrease interaction with caregiver		2	0.0266667
																															Font size		2	0.0266667
																															Poor sound quality		2	0.0266667
																															Limitations of device		2	0.0266667	Battery life and weight
																															Needs more government involvement		2	0.0266667	Time to repair
																															AT could mask changes in gait over time		1	0.0133333
																															Liability concerns		1	0.0133333
																															Lack of awareness of availability of AT		1	0.0133333
																															Safety		1	0.0133333
																															Ethical concerns		1	0.0133333
																															Technical literacy		1	0.0133333
																																	75
																															Medical Outcomes	References	Occurrences n=(69)	Frequency
																															Not reported		21	0.313433
																															Improved cognitive abilities		6	0.0895522	memory, judgement, decision making
																															Increased ADLs		5	0.0746269
																															Increased autonomy		5	0.0746269
																															Improved memory		4	0.0597015
																															Improved overall health		4	0.0597015
																															Improved mood		4	0.0597015	Improved emotion
																															Improved behavior		3	0.0447761	Less elopement
																															Improved coping		3	0.0447761	Reduced isolation
																															Improved depression		2	0.0298507
																															Increased step frequency		2	0.0298507
																															Decreased stress		2	0.0298507
																															Increased talking		2	0.0298507
																															No effect on depression		1	0.0149254
																															Reduced sensory loss		1	0.0149254
																															Fewer medication errors		1	0.0149254
																															Fewer falls		1	0.0149254
																																	67
																															Data Source	References	Occurrences n=(48)	Frequency
																															CINAHL		16	0.333333
																															WoS		16	0.333333
																															PubMed		15	0.3125
																															SD		1	0.0208333
																																	48
																															Strength of Evidence	References	Occurrences n=(48)	Frequency
																															III		31	0.645833
																															I		7	0.145833
																															II		5	0.104167
																															IV		5	0.104167
																																	48
																															Quality of Evidence	References	Occurrences n=(48)	Frequency
																															B		39	0.8125
																															A		9	0.1875
																															C		0	0
																																	48
																															Country of Origin	References	Occurrences n=(50)	Frequency
																															Multiple countries		8	0.163265
																															United Kingdom		7	0.142857
																															Canada		6	0.122449
																															Sweden		4	0.0816327
																															United States		3	0.0612245
																															Netherlands		3	0.0612245
																															Australia		2	0.0408163
																															Greece		2	0.0408163
																															Norway		2	0.0408163
																															Spain		2	0.0408163
																															Finland		1	0.0204082
																															Mexico		1	0.0204082
																															Germany		1	0.0204082
																															Pakistan		1	0.0204082
																															France		1	0.0204082
																															Scotland		1	0.0204082
																															New Zealand		1	0.0204082
																															British Columbia		1	0.0204082
																															Saudi Arabia		1	0.0204082
																															Taiwan		1	0.0204082
																																	49
																															Year published	References	Occurrences n=(50)	Frequency
																															2020		0
																															2019		4
																															2018		12
																															2017		14
																															2016		11
																															2015		7
																																	48

[truncated: 2 more sheets: Ex. Analysis 2, Ex. Analysis 3]
